# Supplementary material for: Deep incorporation of organic amendments into soils of a ‘Calardis Musqué’ vineyard: effects on greenhouse gas emissions, vine vigor, and grape quality
Source: Front Plant Sci. 2023 Nov 16;14:1253458. doi: 10.3389/fpls.2023.1253458 (PMC10687477; doi:10.3389/fpls.2023.1253458)
Supplement: Supplementary file 1 [file Table_1.xlsx]

## Sheet: Tabelle1
Supplementary Table 1. Grapevine cultivars and genotypes used as references for impedance analysis.
	Prime Name	Unique Identifier	Year of Planting
References 2019-2022	Artaban	DEU098_VIVC25804_DEU098-2016-097	2016
	Blaufraenkisch	DEU098_VIVC1459_DEU098-2008-044	2008
	Cabernet Sauvignon	DEU098_VIVC1929_DEU098-2000-050	2000
	Cabertin	DEU098_VIVC22329_DEU098-2018-034	2018
	Calardis Blanc	DEU098_VIVC22828_DEU098-2013-084	2013
	Cynthiana	DEU098_VIVC3304_DEU098-2012_012	2012
	Dakapo	DEU098_VIVC14728_DEU098-2008-055	2008
	Heunisch Weiss	DEU098_VIVC5374_DEU098-1993-303	1993
	Morio Muskat	DEU098_VIVC7996_DEU098-2008-066	2008
	Pinotin	DEU098_VIVC19994_DEU098-2018-048	2018
	Sauvignac	DEU098_VIVC22322_DEU098-2016-098	2016
	Sauvignon Blanc	DEU098_VIVC10790_DEU098-2004-084	2004
	Seibel 7511	DEU098_VIVC11249_DEU098-2003-132	2003
	Villard Blanc	DEU098_VIVC13081_DEU098-1987-030	1987
	Zimmettraube Blau	DEU098_VIVC24493_DEU098-2010-151	2010
