# Supplementary material for: Deep incorporation of organic amendments into soils of a ‘Calardis Musqué’ vineyard: effects on greenhouse gas emissions, vine vigor, and grape quality
Source: Front Plant Sci. 2023 Nov 16;14:1253458. doi: 10.3389/fpls.2023.1253458 (PMC10687477; doi:10.3389/fpls.2023.1253458)
Supplement: Supplementary file 2 [file Table_2.xlsx]

## Sheet: Tabelle1
Supplementary Table 2. Results of chlorophyll (Chl) measurements performed in the years 2019-2022 with grapevines grown on the different organic amendments (OA).
year	BBCH	plant-ID	OA	Chl
2019	BBCH 75	71-02-008	compost	26.607
2019	BBCH 75	71-02-008	compost	19.561
2019	BBCH 75	71-02-008	compost	25.85
2019	BBCH 75	71-02-008	compost	27.56
2019	BBCH 75	71-02-008	compost	30.23
2019	BBCH 75	71-02-008	compost	30.363
2019	BBCH 75	71-02-008	compost	21.231
2019	BBCH 75	71-02-008	compost	21.87
2019	BBCH 75	71-02-008	compost	23.448
2019	BBCH 83	71-02-008	compost	27.19
2019	BBCH 83	71-02-008	compost	28.346
2019	BBCH 83	71-02-008	compost	28.246
2019	BBCH 83	71-02-008	compost	30.46
2019	BBCH 83	71-02-008	compost	30.866
2019	BBCH 83	71-02-008	compost	30.376
2019	BBCH 83	71-02-008	compost	34.211
2019	BBCH 83	71-02-008	compost	33.256
2019	BBCH 83	71-02-008	compost	31.126
2019	BBCH 89	71-02-008	compost	28.491
2019	BBCH 89	71-02-008	compost	30.812
2019	BBCH 89	71-02-008	compost	29.892
2019	BBCH 89	71-02-008	compost	30.348
2019	BBCH 89	71-02-008	compost	27.642
2019	BBCH 89	71-02-008	compost	32.077
2019	BBCH 89	71-02-008	compost	26.246
2019	BBCH 89	71-02-008	compost	26.54
2019	BBCH 89	71-02-008	compost	22.014
2019	BBCH 75	71-02-009	compost	25.458
2019	BBCH 75	71-02-009	compost	24.042
2019	BBCH 75	71-02-009	compost	24.924
2019	BBCH 75	71-02-009	compost	25.662
2019	BBCH 75	71-02-009	compost	24.493
2019	BBCH 75	71-02-009	compost	25.31
2019	BBCH 75	71-02-009	compost	28.205
2019	BBCH 75	71-02-009	compost	29.005
2019	BBCH 75	71-02-009	compost	24.679
2019	BBCH 83	71-02-009	compost	29.282
2019	BBCH 83	71-02-009	compost	28.953
2019	BBCH 83	71-02-009	compost	32.489
2019	BBCH 83	71-02-009	compost	26.395
2019	BBCH 83	71-02-009	compost	27.371
2019	BBCH 83	71-02-009	compost	27.416
2019	BBCH 83	71-02-009	compost	28.628
2019	BBCH 83	71-02-009	compost	28.854
2019	BBCH 83	71-02-009	compost	30.028
2019	BBCH 89	71-02-009	compost	25.942
2019	BBCH 89	71-02-009	compost	30.491
2019	BBCH 89	71-02-009	compost	29.639
2019	BBCH 89	71-02-009	compost	28.646
2019	BBCH 89	71-02-009	compost	26.888
2019	BBCH 89	71-02-009	compost	29.653
2019	BBCH 89	71-02-009	compost	30.063
2019	BBCH 89	71-02-009	compost	32.796
2019	BBCH 89	71-02-009	compost	31.43
2019	BBCH 75	71-02-011	compost	28.775
2019	BBCH 75	71-02-011	compost	29.038
2019	BBCH 75	71-02-011	compost	30.291
2019	BBCH 75	71-02-011	compost	26.297
2019	BBCH 75	71-02-011	compost	28.113
2019	BBCH 75	71-02-011	compost	29.081
2019	BBCH 75	71-02-011	compost	28.852
2019	BBCH 75	71-02-011	compost	32.121
2019	BBCH 75	71-02-011	compost	32.058
2019	BBCH 83	71-02-011	compost	33.148
2019	BBCH 83	71-02-011	compost	36.862
2019	BBCH 83	71-02-011	compost	34.086
2019	BBCH 83	71-02-011	compost	25.686
2019	BBCH 83	71-02-011	compost	27.96
2019	BBCH 83	71-02-011	compost	31.034
2019	BBCH 83	71-02-011	compost	37.888
2019	BBCH 83	71-02-011	compost	37.379
2019	BBCH 83	71-02-011	compost	40.951
2019	BBCH 89	71-02-011	compost	27.348
2019	BBCH 89	71-02-011	compost	33.029
2019	BBCH 89	71-02-011	compost	26.858
2019	BBCH 89	71-02-011	compost	36.874
2019	BBCH 89	71-02-011	compost	33.125
2019	BBCH 89	71-02-011	compost	32.593
2019	BBCH 89	71-02-011	compost	25.196
2019	BBCH 89	71-02-011	compost	26.594
2019	BBCH 89	71-02-011	compost	29.601
2019	BBCH 75	71-02-016	compost	27.802
2019	BBCH 75	71-02-016	compost	28.658
2019	BBCH 75	71-02-016	compost	31.658
2019	BBCH 75	71-02-016	compost	29.981
2019	BBCH 75	71-02-016	compost	27.25
2019	BBCH 75	71-02-016	compost	31.281
2019	BBCH 75	71-02-016	compost	32.279
2019	BBCH 75	71-02-016	compost	29.936
2019	BBCH 75	71-02-016	compost	33.479
2019	BBCH 83	71-02-016	compost	31.849
2019	BBCH 83	71-02-016	compost	35.224
2019	BBCH 83	71-02-016	compost	36.238
2019	BBCH 83	71-02-016	compost	34.707
2019	BBCH 83	71-02-016	compost	31.883
2019	BBCH 83	71-02-016	compost	33.294
2019	BBCH 83	71-02-016	compost	26.673
2019	BBCH 83	71-02-016	compost	28.856
2019	BBCH 83	71-02-016	compost	33.018
2019	BBCH 89	71-02-016	compost	30.96
2019	BBCH 89	71-02-016	compost	34.259
2019	BBCH 89	71-02-016	compost	34.046
2019	BBCH 89	71-02-016	compost	29.593
2019	BBCH 89	71-02-016	compost	31.058
2019	BBCH 89	71-02-016	compost	30.801
2019	BBCH 89	71-02-016	compost	34.314
2019	BBCH 89	71-02-016	compost	30.072
2019	BBCH 89	71-02-016	compost	29.42
2019	BBCH 75	71-02-018	compost	27.968
2019	BBCH 75	71-02-018	compost	26.859
2019	BBCH 75	71-02-018	compost	26.254
2019	BBCH 75	71-02-018	compost	29.062
2019	BBCH 75	71-02-018	compost	28.837
2019	BBCH 75	71-02-018	compost	28.359
2019	BBCH 75	71-02-018	compost	27.854
2019	BBCH 75	71-02-018	compost	29.781
2019	BBCH 75	71-02-018	compost	30.901
2019	BBCH 83	71-02-018	compost	28.404
2019	BBCH 83	71-02-018	compost	34.347
2019	BBCH 83	71-02-018	compost	34.707
2019	BBCH 83	71-02-018	compost	32.232
2019	BBCH 83	71-02-018	compost	30.234
2019	BBCH 83	71-02-018	compost	28.538
2019	BBCH 83	71-02-018	compost	29.254
2019	BBCH 83	71-02-018	compost	30.785
2019	BBCH 83	71-02-018	compost	35.446
2019	BBCH 89	71-02-018	compost	27.036
2019	BBCH 89	71-02-018	compost	26.059
2019	BBCH 89	71-02-018	compost	27.053
2019	BBCH 89	71-02-018	compost	31.382
2019	BBCH 89	71-02-018	compost	31.746
2019	BBCH 89	71-02-018	compost	29.74
2019	BBCH 89	71-02-018	compost	27.931
2019	BBCH 89	71-02-018	compost	27.635
2019	BBCH 89	71-02-018	compost	26.175
2019	BBCH 75	71-02-020	compost	32.031
2019	BBCH 75	71-02-020	compost	33.428
2019	BBCH 75	71-02-020	compost	30.091
2019	BBCH 75	71-02-020	compost	26.309
2019	BBCH 75	71-02-020	compost	28.654
2019	BBCH 75	71-02-020	compost	30.14
2019	BBCH 75	71-02-020	compost	24.062
2019	BBCH 75	71-02-020	compost	20.425
2019	BBCH 75	71-02-020	compost	27.827
2019	BBCH 83	71-02-020	compost	32.833
2019	BBCH 83	71-02-020	compost	35.526
2019	BBCH 83	71-02-020	compost	37.143
2019	BBCH 83	71-02-020	compost	30.351
2019	BBCH 83	71-02-020	compost	31.036
2019	BBCH 83	71-02-020	compost	36.208
2019	BBCH 83	71-02-020	compost	33.366
2019	BBCH 83	71-02-020	compost	32.486
2019	BBCH 83	71-02-020	compost	32.349
2019	BBCH 89	71-02-020	compost	34.309
2019	BBCH 89	71-02-020	compost	33.071
2019	BBCH 89	71-02-020	compost	33.406
2019	BBCH 89	71-02-020	compost	26.932
2019	BBCH 89	71-02-020	compost	29.576
2019	BBCH 89	71-02-020	compost	26.867
2019	BBCH 89	71-02-020	compost	30.548
2019	BBCH 89	71-02-020	compost	27.346
2019	BBCH 89	71-02-020	compost	33.016
2019	BBCH 75	71-02-032	compost	25.806
2019	BBCH 75	71-02-032	compost	28.437
2019	BBCH 75	71-02-032	compost	29.756
2019	BBCH 75	71-02-032	compost	25.792
2019	BBCH 75	71-02-032	compost	27.331
2019	BBCH 75	71-02-032	compost	26.913
2019	BBCH 75	71-02-032	compost	28.132
2019	BBCH 75	71-02-032	compost	28.162
2019	BBCH 75	71-02-032	compost	28.806
2019	BBCH 83	71-02-032	compost	29.452
2019	BBCH 83	71-02-032	compost	30.429
2019	BBCH 83	71-02-032	compost	31.763
2019	BBCH 83	71-02-032	compost	29.844
2019	BBCH 83	71-02-032	compost	29.278
2019	BBCH 83	71-02-032	compost	32.165
2019	BBCH 83	71-02-032	compost	31.152
2019	BBCH 83	71-02-032	compost	33.602
2019	BBCH 83	71-02-032	compost	30.856
2019	BBCH 89	71-02-032	compost	28.537
2019	BBCH 89	71-02-032	compost	26.297
2019	BBCH 89	71-02-032	compost	30.499
2019	BBCH 89	71-02-032	compost	33.479
2019	BBCH 89	71-02-032	compost	30.719
2019	BBCH 89	71-02-032	compost	32.664
2019	BBCH 89	71-02-032	compost	27.826
2019	BBCH 89	71-02-032	compost	30.35
2019	BBCH 89	71-02-032	compost	29.641
2019	BBCH 75	71-02-034	compost	29.131
2019	BBCH 75	71-02-034	compost	28.665
2019	BBCH 75	71-02-034	compost	27.863
2019	BBCH 75	71-02-034	compost	26.05
2019	BBCH 75	71-02-034	compost	22.614
2019	BBCH 75	71-02-034	compost	26.112
2019	BBCH 75	71-02-034	compost	26.333
2019	BBCH 75	71-02-034	compost	23.824
2019	BBCH 75	71-02-034	compost	26.337
2019	BBCH 83	71-02-034	compost	30.152
2019	BBCH 83	71-02-034	compost	29.456
2019	BBCH 83	71-02-034	compost	27.358
2019	BBCH 83	71-02-034	compost	28.525
2019	BBCH 83	71-02-034	compost	29.328
2019	BBCH 83	71-02-034	compost	30.047
2019	BBCH 83	71-02-034	compost	30.815
2019	BBCH 83	71-02-034	compost	30.487
2019	BBCH 83	71-02-034	compost	30.092
2019	BBCH 89	71-02-034	compost	29.141
2019	BBCH 89	71-02-034	compost	27.876
2019	BBCH 89	71-02-034	compost	28.55
2019	BBCH 89	71-02-034	compost	32.135
2019	BBCH 89	71-02-034	compost	28.83
2019	BBCH 89	71-02-034	compost	30.191
2019	BBCH 89	71-02-034	compost	30.2
2019	BBCH 89	71-02-034	compost	30.618
2019	BBCH 89	71-02-034	compost	29.981
2019	BBCH 75	71-02-036	compost	29.206
2019	BBCH 75	71-02-036	compost	29.388
2019	BBCH 75	71-02-036	compost	29.97
2019	BBCH 75	71-02-036	compost	31.433
2019	BBCH 75	71-02-036	compost	28.984
2019	BBCH 75	71-02-036	compost	28.637
2019	BBCH 75	71-02-036	compost	31.457
2019	BBCH 75	71-02-036	compost	29.202
2019	BBCH 75	71-02-036	compost	29.694
2019	BBCH 83	71-02-036	compost	32.595
2019	BBCH 83	71-02-036	compost	34.725
2019	BBCH 83	71-02-036	compost	30.388
2019	BBCH 83	71-02-036	compost	33.705
2019	BBCH 83	71-02-036	compost	36.127
2019	BBCH 83	71-02-036	compost	34.608
2019	BBCH 83	71-02-036	compost	33.557
2019	BBCH 83	71-02-036	compost	34.993
2019	BBCH 83	71-02-036	compost	28.535
2019	BBCH 89	71-02-036	compost	29.129
2019	BBCH 89	71-02-036	compost	32.67
2019	BBCH 89	71-02-036	compost	32.994
2019	BBCH 89	71-02-036	compost	30.866
2019	BBCH 89	71-02-036	compost	28.929
2019	BBCH 89	71-02-036	compost	29.36
2019	BBCH 89	71-02-036	compost	32.195
2019	BBCH 89	71-02-036	compost	31.835
2019	BBCH 89	71-02-036	compost	29.667
2019	BBCH 75	71-02-049	compost	31.042
2019	BBCH 75	71-02-049	compost	28.229
2019	BBCH 75	71-02-049	compost	27.486
2019	BBCH 75	71-02-049	compost	32.216
2019	BBCH 75	71-02-049	compost	34.864
2019	BBCH 75	71-02-049	compost	30.624
2019	BBCH 75	71-02-049	compost	33.004
2019	BBCH 75	71-02-049	compost	29.653
2019	BBCH 75	71-02-049	compost	29.747
2019	BBCH 83	71-02-049	compost	30.542
2019	BBCH 83	71-02-049	compost	29.696
2019	BBCH 83	71-02-049	compost	29.3
2019	BBCH 83	71-02-049	compost	32.895
2019	BBCH 83	71-02-049	compost	33.459
2019	BBCH 83	71-02-049	compost	31.5
2019	BBCH 83	71-02-049	compost	30.218
2019	BBCH 83	71-02-049	compost	29.657
2019	BBCH 83	71-02-049	compost	30.754
2019	BBCH 89	71-02-049	compost	31.725
2019	BBCH 89	71-02-049	compost	30.797
2019	BBCH 89	71-02-049	compost	30.792
2019	BBCH 89	71-02-049	compost	33.845
2019	BBCH 89	71-02-049	compost	33.015
2019	BBCH 89	71-02-049	compost	35.263
2019	BBCH 89	71-02-049	compost	28.763
2019	BBCH 89	71-02-049	compost	29.755
2019	BBCH 89	71-02-049	compost	28.716
2019	BBCH 75	71-02-051	compost	25.466
2019	BBCH 75	71-02-051	compost	28.162
2019	BBCH 75	71-02-051	compost	25.4
2019	BBCH 75	71-02-051	compost	22.692
2019	BBCH 75	71-02-051	compost	19.711
2019	BBCH 75	71-02-051	compost	21.538
2019	BBCH 75	71-02-051	compost	22.49
2019	BBCH 75	71-02-051	compost	26.244
2019	BBCH 75	71-02-051	compost	24.987
2019	BBCH 83	71-02-051	compost	26.413
2019	BBCH 83	71-02-051	compost	29.886
2019	BBCH 83	71-02-051	compost	27.881
2019	BBCH 83	71-02-051	compost	27.198
2019	BBCH 83	71-02-051	compost	26.101
2019	BBCH 83	71-02-051	compost	26.316
2019	BBCH 83	71-02-051	compost	26.692
2019	BBCH 83	71-02-051	compost	26.03
2019	BBCH 83	71-02-051	compost	24.924
2019	BBCH 89	71-02-051	compost	26.958
2019	BBCH 89	71-02-051	compost	19.629
2019	BBCH 89	71-02-051	compost	21.999
2019	BBCH 89	71-02-051	compost	29.245
2019	BBCH 89	71-02-051	compost	27.532
2019	BBCH 89	71-02-051	compost	27.428
2019	BBCH 89	71-02-051	compost	27.675
2019	BBCH 89	71-02-051	compost	30.558
2019	BBCH 89	71-02-051	compost	28.287
2019	BBCH 75	71-02-053	compost	24.204
2019	BBCH 75	71-02-053	compost	23.601
2019	BBCH 75	71-02-053	compost	20.13
2019	BBCH 75	71-02-053	compost	25.291
2019	BBCH 75	71-02-053	compost	24.47
2019	BBCH 75	71-02-053	compost	21.882
2019	BBCH 75	71-02-053	compost	26.27
2019	BBCH 75	71-02-053	compost	24.007
2019	BBCH 75	71-02-053	compost	26.655
2019	BBCH 83	71-02-053	compost	29.516
2019	BBCH 83	71-02-053	compost	28.798
2019	BBCH 83	71-02-053	compost	27.184
2019	BBCH 83	71-02-053	compost	26.385
2019	BBCH 83	71-02-053	compost	22.784
2019	BBCH 83	71-02-053	compost	27.772
2019	BBCH 83	71-02-053	compost	21.218
2019	BBCH 83	71-02-053	compost	22.328
2019	BBCH 83	71-02-053	compost	19.763
2019	BBCH 89	71-02-053	compost	27.015
2019	BBCH 89	71-02-053	compost	28.814
2019	BBCH 89	71-02-053	compost	24.742
2019	BBCH 89	71-02-053	compost	27.941
2019	BBCH 89	71-02-053	compost	26.112
2019	BBCH 89	71-02-053	compost	25.949
2019	BBCH 89	71-02-053	compost	22.825
2019	BBCH 89	71-02-053	compost	25.202
2019	BBCH 89	71-02-053	compost	20.207
2019	BBCH 75	71-02-062	compost	25.104
2019	BBCH 75	71-02-062	compost	26.109
2019	BBCH 75	71-02-062	compost	23.362
2019	BBCH 75	71-02-062	compost	27.009
2019	BBCH 75	71-02-062	compost	27.529
2019	BBCH 75	71-02-062	compost	26.165
2019	BBCH 75	71-02-062	compost	29.683
2019	BBCH 75	71-02-062	compost	27.569
2019	BBCH 75	71-02-062	compost	26.154
2019	BBCH 83	71-02-062	compost	26.724
2019	BBCH 83	71-02-062	compost	24.927
2019	BBCH 83	71-02-062	compost	26.59
2019	BBCH 83	71-02-062	compost	29.475
2019	BBCH 83	71-02-062	compost	31.27
2019	BBCH 83	71-02-062	compost	30.743
2019	BBCH 83	71-02-062	compost	25.825
2019	BBCH 83	71-02-062	compost	29.177
2019	BBCH 83	71-02-062	compost	28.043
2019	BBCH 89	71-02-062	compost	25.283
2019	BBCH 89	71-02-062	compost	24.304
2019	BBCH 89	71-02-062	compost	26.02
2019	BBCH 89	71-02-062	compost	29.63
2019	BBCH 89	71-02-062	compost	30.728
2019	BBCH 89	71-02-062	compost	27.302
2019	BBCH 89	71-02-062	compost	27.793
2019	BBCH 89	71-02-062	compost	26.553
2019	BBCH 89	71-02-062	compost	24.435
2019	BBCH 75	71-02-064	compost	19.56
2019	BBCH 75	71-02-064	compost	23.051
2019	BBCH 75	71-02-064	compost	24.007
2019	BBCH 75	71-02-064	compost	21.102
2019	BBCH 75	71-02-064	compost	20.577
2019	BBCH 75	71-02-064	compost	17.491
2019	BBCH 75	71-02-064	compost	27.313
2019	BBCH 75	71-02-064	compost	25.458
2019	BBCH 75	71-02-064	compost	23.647
2019	BBCH 83	71-02-064	compost	29.074
2019	BBCH 83	71-02-064	compost	29.905
2019	BBCH 83	71-02-064	compost	27.502
2019	BBCH 83	71-02-064	compost	24.758
2019	BBCH 83	71-02-064	compost	29.86
2019	BBCH 83	71-02-064	compost	31.563
2019	BBCH 83	71-02-064	compost	24.672
2019	BBCH 83	71-02-064	compost	26.761
2019	BBCH 83	71-02-064	compost	24.296
2019	BBCH 89	71-02-064	compost	27.021
2019	BBCH 89	71-02-064	compost	28.413
2019	BBCH 89	71-02-064	compost	29.921
2019	BBCH 89	71-02-064	compost	30.239
2019	BBCH 89	71-02-064	compost	30.199
2019	BBCH 89	71-02-064	compost	28.907
2019	BBCH 89	71-02-064	compost	28.104
2019	BBCH 89	71-02-064	compost	29.356
2019	BBCH 89	71-02-064	compost	25.455
2019	BBCH 75	71-02-066	compost	33.057
2019	BBCH 75	71-02-066	compost	28.537
2019	BBCH 75	71-02-066	compost	26.528
2019	BBCH 75	71-02-066	compost	26.402
2019	BBCH 75	71-02-066	compost	25.987
2019	BBCH 75	71-02-066	compost	24.996
2019	BBCH 75	71-02-066	compost	31.498
2019	BBCH 75	71-02-066	compost	29.693
2019	BBCH 75	71-02-066	compost	28.215
2019	BBCH 83	71-02-066	compost	32.744
2019	BBCH 83	71-02-066	compost	27.469
2019	BBCH 83	71-02-066	compost	26.491
2019	BBCH 83	71-02-066	compost	28.987
2019	BBCH 83	71-02-066	compost	29.984
2019	BBCH 83	71-02-066	compost	31.581
2019	BBCH 83	71-02-066	compost	31.796
2019	BBCH 83	71-02-066	compost	32.51
2019	BBCH 83	71-02-066	compost	30.92
2019	BBCH 89	71-02-066	compost	30.646
2019	BBCH 89	71-02-066	compost	30.227
2019	BBCH 89	71-02-066	compost	31.104
2019	BBCH 89	71-02-066	compost	27.538
2019	BBCH 89	71-02-066	compost	30.719
2019	BBCH 89	71-02-066	compost	30.183
2019	BBCH 89	71-02-066	compost	25.954
2019	BBCH 89	71-02-066	compost	32.04
2019	BBCH 89	71-02-066	compost	32.613
2019	BBCH 75	71-02-077	compost	24.043
2019	BBCH 75	71-02-077	compost	24.67
2019	BBCH 75	71-02-077	compost	21.626
2019	BBCH 75	71-02-077	compost	22.884
2019	BBCH 75	71-02-077	compost	24.452
2019	BBCH 75	71-02-077	compost	22.859
2019	BBCH 75	71-02-077	compost	22.055
2019	BBCH 75	71-02-077	compost	20.919
2019	BBCH 75	71-02-077	compost	24.682
2019	BBCH 83	71-02-077	compost	24.985
2019	BBCH 83	71-02-077	compost	26.505
2019	BBCH 83	71-02-077	compost	22.358
2019	BBCH 83	71-02-077	compost	28.298
2019	BBCH 83	71-02-077	compost	28.706
2019	BBCH 83	71-02-077	compost	31.934
2019	BBCH 83	71-02-077	compost	28.029
2019	BBCH 83	71-02-077	compost	28.144
2019	BBCH 83	71-02-077	compost	27.776
2019	BBCH 89	71-02-077	compost	26.415
2019	BBCH 89	71-02-077	compost	27.049
2019	BBCH 89	71-02-077	compost	28.399
2019	BBCH 89	71-02-077	compost	27.666
2019	BBCH 89	71-02-077	compost	26.009
2019	BBCH 89	71-02-077	compost	30.016
2019	BBCH 89	71-02-077	compost	22.545
2019	BBCH 89	71-02-077	compost	24.719
2019	BBCH 89	71-02-077	compost	22.819
2019	BBCH 75	71-02-079	compost	19.434
2019	BBCH 75	71-02-079	compost	18.651
2019	BBCH 75	71-02-079	compost	18.063
2019	BBCH 75	71-02-079	compost	25.247
2019	BBCH 75	71-02-079	compost	25.329
2019	BBCH 75	71-02-079	compost	22.77
2019	BBCH 75	71-02-079	compost	22.67
2019	BBCH 75	71-02-079	compost	22.142
2019	BBCH 75	71-02-079	compost	25.077
2019	BBCH 83	71-02-079	compost	24.918
2019	BBCH 83	71-02-079	compost	28.059
2019	BBCH 83	71-02-079	compost	25.002
2019	BBCH 83	71-02-079	compost	30.318
2019	BBCH 83	71-02-079	compost	35.334
2019	BBCH 83	71-02-079	compost	27.164
2019	BBCH 83	71-02-079	compost	30.495
2019	BBCH 83	71-02-079	compost	30.699
2019	BBCH 83	71-02-079	compost	34.201
2019	BBCH 89	71-02-079	compost	27.359
2019	BBCH 89	71-02-079	compost	28.964
2019	BBCH 89	71-02-079	compost	29.239
2019	BBCH 89	71-02-079	compost	31.081
2019	BBCH 89	71-02-079	compost	28.36
2019	BBCH 89	71-02-079	compost	33.907
2019	BBCH 89	71-02-079	compost	27.641
2019	BBCH 89	71-02-079	compost	24.363
2019	BBCH 89	71-02-079	compost	24.656
2019	BBCH 75	71-02-080	compost	19.216
2019	BBCH 75	71-02-080	compost	20.919
2019	BBCH 75	71-02-080	compost	23.179
2019	BBCH 75	71-02-080	compost	27.949
2019	BBCH 75	71-02-080	compost	24.802
2019	BBCH 75	71-02-080	compost	24.072
2019	BBCH 75	71-02-080	compost	23.947
2019	BBCH 75	71-02-080	compost	23.544
2019	BBCH 75	71-02-080	compost	21.909
2019	BBCH 83	71-02-080	compost	24.723
2019	BBCH 83	71-02-080	compost	26.258
2019	BBCH 83	71-02-080	compost	25.585
2019	BBCH 83	71-02-080	compost	23.241
2019	BBCH 83	71-02-080	compost	22.128
2019	BBCH 83	71-02-080	compost	25.875
2019	BBCH 83	71-02-080	compost	33.068
2019	BBCH 83	71-02-080	compost	34.217
2019	BBCH 83	71-02-080	compost	31.794
2019	BBCH 89	71-02-080	compost	31.512
2019	BBCH 89	71-02-080	compost	26.602
2019	BBCH 89	71-02-080	compost	27.488
2019	BBCH 89	71-02-080	compost	27.378
2019	BBCH 89	71-02-080	compost	26.791
2019	BBCH 89	71-02-080	compost	29.959
2019	BBCH 89	71-02-080	compost	32.027
2019	BBCH 89	71-02-080	compost	32.109
2019	BBCH 89	71-02-080	compost	31.506
2019	BBCH 75	71-02-084	compost	22.108
2019	BBCH 75	71-02-084	compost	19.768
2019	BBCH 75	71-02-084	compost	22.688
2019	BBCH 75	71-02-084	compost	21.974
2019	BBCH 75	71-02-084	compost	25.67
2019	BBCH 75	71-02-084	compost	19.379
2019	BBCH 75	71-02-084	compost	24.188
2019	BBCH 75	71-02-084	compost	24.993
2019	BBCH 75	71-02-084	compost	29.614
2019	BBCH 83	71-02-084	compost	29.677
2019	BBCH 83	71-02-084	compost	30.554
2019	BBCH 83	71-02-084	compost	27.801
2019	BBCH 83	71-02-084	compost	32.787
2019	BBCH 83	71-02-084	compost	28.925
2019	BBCH 83	71-02-084	compost	29.564
2019	BBCH 83	71-02-084	compost	27.955
2019	BBCH 83	71-02-084	compost	26.265
2019	BBCH 83	71-02-084	compost	26.201
2019	BBCH 89	71-02-084	compost	31.278
2019	BBCH 89	71-02-084	compost	27.635
2019	BBCH 89	71-02-084	compost	29.102
2019	BBCH 89	71-02-084	compost	28.443
2019	BBCH 89	71-02-084	compost	29.69
2019	BBCH 89	71-02-084	compost	30.818
2019	BBCH 89	71-02-084	compost	28.231
2019	BBCH 89	71-02-084	compost	27.283
2019	BBCH 89	71-02-084	compost	27.049
2019	BBCH 75	71-02-085	compost	27.396
2019	BBCH 75	71-02-085	compost	27.938
2019	BBCH 75	71-02-085	compost	31.184
2019	BBCH 75	71-02-085	compost	25.291
2019	BBCH 75	71-02-085	compost	28.627
2019	BBCH 75	71-02-085	compost	27.183
2019	BBCH 75	71-02-085	compost	25.038
2019	BBCH 75	71-02-085	compost	27.337
2019	BBCH 75	71-02-085	compost	29.289
2019	BBCH 83	71-02-085	compost	30.536
2019	BBCH 83	71-02-085	compost	30.444
2019	BBCH 83	71-02-085	compost	31.684
2019	BBCH 83	71-02-085	compost	30.195
2019	BBCH 83	71-02-085	compost	31.017
2019	BBCH 83	71-02-085	compost	32.839
2019	BBCH 83	71-02-085	compost	33.557
2019	BBCH 83	71-02-085	compost	32.161
2019	BBCH 83	71-02-085	compost	29.462
2019	BBCH 89	71-02-085	compost	26.576
2019	BBCH 89	71-02-085	compost	30.931
2019	BBCH 89	71-02-085	compost	30.713
2019	BBCH 89	71-02-085	compost	28.969
2019	BBCH 89	71-02-085	compost	23.353
2019	BBCH 89	71-02-085	compost	21.776
2019	BBCH 89	71-02-085	compost	33.425
2019	BBCH 89	71-02-085	compost	32.428
2019	BBCH 89	71-02-085	compost	33.875
2019	BBCH 75	71-02-086	compost	23.164
2019	BBCH 75	71-02-086	compost	23.477
2019	BBCH 75	71-02-086	compost	25.7
2019	BBCH 75	71-02-086	compost	21.533
2019	BBCH 75	71-02-086	compost	21.993
2019	BBCH 75	71-02-086	compost	25.968
2019	BBCH 75	71-02-086	compost	23.071
2019	BBCH 75	71-02-086	compost	22.404
2019	BBCH 75	71-02-086	compost	21.391
2019	BBCH 83	71-02-086	compost	29.512
2019	BBCH 83	71-02-086	compost	30.019
2019	BBCH 83	71-02-086	compost	22.314
2019	BBCH 83	71-02-086	compost	25.146
2019	BBCH 83	71-02-086	compost	23.735
2019	BBCH 83	71-02-086	compost	26.406
2019	BBCH 83	71-02-086	compost	33.196
2019	BBCH 83	71-02-086	compost	32.127
2019	BBCH 83	71-02-086	compost	33.838
2019	BBCH 89	71-02-086	compost	28.73
2019	BBCH 89	71-02-086	compost	26.907
2019	BBCH 89	71-02-086	compost	28.748
2019	BBCH 89	71-02-086	compost	30.681
2019	BBCH 89	71-02-086	compost	25.513
2019	BBCH 89	71-02-086	compost	24.886
2019	BBCH 89	71-02-086	compost	29.548
2019	BBCH 89	71-02-086	compost	27.028
2019	BBCH 89	71-02-086	compost	27.548
2019	BBCH 75	71-03-009	compost	30.512
2019	BBCH 75	71-03-009	compost	29.096
2019	BBCH 75	71-03-009	compost	28.657
2019	BBCH 75	71-03-009	compost	23.378
2019	BBCH 75	71-03-009	compost	26.051
2019	BBCH 75	71-03-009	compost	24.941
2019	BBCH 75	71-03-009	compost	30.312
2019	BBCH 75	71-03-009	compost	26.406
2019	BBCH 75	71-03-009	compost	25.177
2019	BBCH 83	71-03-009	compost	32.928
2019	BBCH 83	71-03-009	compost	33.547
2019	BBCH 83	71-03-009	compost	30.039
2019	BBCH 83	71-03-009	compost	35.206
2019	BBCH 83	71-03-009	compost	38.912
2019	BBCH 83	71-03-009	compost	35.406
2019	BBCH 83	71-03-009	compost	32.411
2019	BBCH 83	71-03-009	compost	36.535
2019	BBCH 83	71-03-009	compost	37.448
2019	BBCH 89	71-03-009	compost	31.433
2019	BBCH 89	71-03-009	compost	34.117
2019	BBCH 89	71-03-009	compost	29.875
2019	BBCH 89	71-03-009	compost	32.713
2019	BBCH 89	71-03-009	compost	31.335
2019	BBCH 89	71-03-009	compost	31.228
2019	BBCH 89	71-03-009	compost	29.214
2019	BBCH 89	71-03-009	compost	27.404
2019	BBCH 89	71-03-009	compost	33.462
2019	BBCH 75	71-03-010	compost	29.432
2019	BBCH 75	71-03-010	compost	27.373
2019	BBCH 75	71-03-010	compost	32.741
2019	BBCH 75	71-03-010	compost	29.034
2019	BBCH 75	71-03-010	compost	25.431
2019	BBCH 75	71-03-010	compost	26.6
2019	BBCH 75	71-03-010	compost	28.794
2019	BBCH 75	71-03-010	compost	32.106
2019	BBCH 75	71-03-010	compost	26.169
2019	BBCH 83	71-03-010	compost	35.749
2019	BBCH 83	71-03-010	compost	33.738
2019	BBCH 83	71-03-010	compost	34.384
2019	BBCH 83	71-03-010	compost	33.598
2019	BBCH 83	71-03-010	compost	34.162
2019	BBCH 83	71-03-010	compost	33.188
2019	BBCH 83	71-03-010	compost	34.903
2019	BBCH 83	71-03-010	compost	36.612
2019	BBCH 83	71-03-010	compost	37.312
2019	BBCH 89	71-03-010	compost	34.948
2019	BBCH 89	71-03-010	compost	34.805
2019	BBCH 89	71-03-010	compost	36.832
2019	BBCH 89	71-03-010	compost	33.916
2019	BBCH 89	71-03-010	compost	34.544
2019	BBCH 89	71-03-010	compost	32.953
2019	BBCH 89	71-03-010	compost	27.866
2019	BBCH 89	71-03-010	compost	33.952
2019	BBCH 89	71-03-010	compost	30.402
2019	BBCH 75	71-03-011	compost	28.21
2019	BBCH 75	71-03-011	compost	32.043
2019	BBCH 75	71-03-011	compost	35.145
2019	BBCH 75	71-03-011	compost	31.825
2019	BBCH 75	71-03-011	compost	30.794
2019	BBCH 75	71-03-011	compost	31.394
2019	BBCH 75	71-03-011	compost	24.596
2019	BBCH 75	71-03-011	compost	26.601
2019	BBCH 75	71-03-011	compost	24.703
2019	BBCH 83	71-03-011	compost	31.746
2019	BBCH 83	71-03-011	compost	34.912
2019	BBCH 83	71-03-011	compost	35.223
2019	BBCH 83	71-03-011	compost	36.56
2019	BBCH 83	71-03-011	compost	33.92
2019	BBCH 83	71-03-011	compost	35.459
2019	BBCH 83	71-03-011	compost	28.552
2019	BBCH 83	71-03-011	compost	30.946
2019	BBCH 83	71-03-011	compost	30.409
2019	BBCH 89	71-03-011	compost	35.626
2019	BBCH 89	71-03-011	compost	34.31
2019	BBCH 89	71-03-011	compost	31.419
2019	BBCH 89	71-03-011	compost	32.162
2019	BBCH 89	71-03-011	compost	30.011
2019	BBCH 89	71-03-011	compost	33.409
2019	BBCH 89	71-03-011	compost	34.426
2019	BBCH 89	71-03-011	compost	31.276
2019	BBCH 89	71-03-011	compost	29.292
2019	BBCH 75	71-03-016	compost	27.763
2019	BBCH 75	71-03-016	compost	25.632
2019	BBCH 75	71-03-016	compost	26.754
2019	BBCH 75	71-03-016	compost	27.147
2019	BBCH 75	71-03-016	compost	25.331
2019	BBCH 75	71-03-016	compost	25.144
2019	BBCH 75	71-03-016	compost	25.06
2019	BBCH 75	71-03-016	compost	28.504
2019	BBCH 75	71-03-016	compost	27.551
2019	BBCH 83	71-03-016	compost	28.684
2019	BBCH 83	71-03-016	compost	35.432
2019	BBCH 83	71-03-016	compost	34.113
2019	BBCH 83	71-03-016	compost	32.367
2019	BBCH 83	71-03-016	compost	32.614
2019	BBCH 83	71-03-016	compost	30.726
2019	BBCH 83	71-03-016	compost	30.536
2019	BBCH 83	71-03-016	compost	32.938
2019	BBCH 83	71-03-016	compost	33.432
2019	BBCH 89	71-03-016	compost	30.898
2019	BBCH 89	71-03-016	compost	32.46
2019	BBCH 89	71-03-016	compost	29.444
2019	BBCH 89	71-03-016	compost	28.802
2019	BBCH 89	71-03-016	compost	32.216
2019	BBCH 89	71-03-016	compost	30.188
2019	BBCH 89	71-03-016	compost	33.363
2019	BBCH 89	71-03-016	compost	35.957
2019	BBCH 89	71-03-016	compost	32.704
2019	BBCH 75	71-03-018	compost	27.307
2019	BBCH 75	71-03-018	compost	25.743
2019	BBCH 75	71-03-018	compost	26.287
2019	BBCH 75	71-03-018	compost	26.27
2019	BBCH 75	71-03-018	compost	24.971
2019	BBCH 75	71-03-018	compost	28.734
2019	BBCH 75	71-03-018	compost	27.948
2019	BBCH 75	71-03-018	compost	28.183
2019	BBCH 75	71-03-018	compost	28.72
2019	BBCH 83	71-03-018	compost	29.334
2019	BBCH 83	71-03-018	compost	31.159
2019	BBCH 83	71-03-018	compost	31.596
2019	BBCH 83	71-03-018	compost	36.217
2019	BBCH 83	71-03-018	compost	32.623
2019	BBCH 83	71-03-018	compost	34.04
2019	BBCH 83	71-03-018	compost	31.706
2019	BBCH 83	71-03-018	compost	31.847
2019	BBCH 83	71-03-018	compost	29.137
2019	BBCH 89	71-03-018	compost	31.245
2019	BBCH 89	71-03-018	compost	31.299
2019	BBCH 89	71-03-018	compost	28.877
2019	BBCH 89	71-03-018	compost	30.903
2019	BBCH 89	71-03-018	compost	33.214
2019	BBCH 89	71-03-018	compost	29.088
2019	BBCH 89	71-03-018	compost	28.329
2019	BBCH 89	71-03-018	compost	31.527
2019	BBCH 89	71-03-018	compost	30.423
2019	BBCH 75	71-03-020	compost	28.613
2019	BBCH 75	71-03-020	compost	30.332
2019	BBCH 75	71-03-020	compost	27.97
2019	BBCH 75	71-03-020	compost	24.929
2019	BBCH 75	71-03-020	compost	25.146
2019	BBCH 75	71-03-020	compost	25.323
2019	BBCH 75	71-03-020	compost	28.849
2019	BBCH 75	71-03-020	compost	26.438
2019	BBCH 75	71-03-020	compost	27.357
2019	BBCH 83	71-03-020	compost	30.282
2019	BBCH 83	71-03-020	compost	34.281
2019	BBCH 83	71-03-020	compost	31.39
2019	BBCH 83	71-03-020	compost	27.362
2019	BBCH 83	71-03-020	compost	27.413
2019	BBCH 83	71-03-020	compost	28.205
2019	BBCH 83	71-03-020	compost	34.17
2019	BBCH 83	71-03-020	compost	35.887
2019	BBCH 83	71-03-020	compost	33.796
2019	BBCH 89	71-03-020	compost	33.438
2019	BBCH 89	71-03-020	compost	35.895
2019	BBCH 89	71-03-020	compost	32.903
2019	BBCH 89	71-03-020	compost	31.229
2019	BBCH 89	71-03-020	compost	30.667
2019	BBCH 89	71-03-020	compost	29.42
2019	BBCH 89	71-03-020	compost	36.666
2019	BBCH 89	71-03-020	compost	32.313
2019	BBCH 89	71-03-020	compost	34.686
2019	BBCH 75	71-03-031	compost	25.923
2019	BBCH 75	71-03-031	compost	29.292
2019	BBCH 75	71-03-031	compost	28.023
2019	BBCH 75	71-03-031	compost	24.462
2019	BBCH 75	71-03-031	compost	22.831
2019	BBCH 75	71-03-031	compost	25.73
2019	BBCH 75	71-03-031	compost	24.523
2019	BBCH 75	71-03-031	compost	20.489
2019	BBCH 75	71-03-031	compost	21.225
2019	BBCH 83	71-03-031	compost	32.967
2019	BBCH 83	71-03-031	compost	32.868
2019	BBCH 83	71-03-031	compost	31.336
2019	BBCH 83	71-03-031	compost	31.89
2019	BBCH 83	71-03-031	compost	35.247
2019	BBCH 83	71-03-031	compost	30.706
2019	BBCH 83	71-03-031	compost	26.788
2019	BBCH 83	71-03-031	compost	31.317
2019	BBCH 83	71-03-031	compost	31.159
2019	BBCH 89	71-03-031	compost	29.623
2019	BBCH 89	71-03-031	compost	35.289
2019	BBCH 89	71-03-031	compost	28.519
2019	BBCH 89	71-03-031	compost	31.722
2019	BBCH 89	71-03-031	compost	34.259
2019	BBCH 89	71-03-031	compost	31.091
2019	BBCH 89	71-03-031	compost	33.487
2019	BBCH 89	71-03-031	compost	34.495
2019	BBCH 89	71-03-031	compost	30.286
2019	BBCH 75	71-03-033	compost	27.955
2019	BBCH 75	71-03-033	compost	28.473
2019	BBCH 75	71-03-033	compost	31.771
2019	BBCH 75	71-03-033	compost	26.922
2019	BBCH 75	71-03-033	compost	22.991
2019	BBCH 75	71-03-033	compost	24.532
2019	BBCH 75	71-03-033	compost	27.593
2019	BBCH 75	71-03-033	compost	31.057
2019	BBCH 75	71-03-033	compost	26.001
2019	BBCH 83	71-03-033	compost	31.61
2019	BBCH 83	71-03-033	compost	35.148
2019	BBCH 83	71-03-033	compost	29.699
2019	BBCH 83	71-03-033	compost	33.179
2019	BBCH 83	71-03-033	compost	33.754
2019	BBCH 83	71-03-033	compost	34.688
2019	BBCH 83	71-03-033	compost	34.197
2019	BBCH 83	71-03-033	compost	34.891
2019	BBCH 83	71-03-033	compost	34.355
2019	BBCH 89	71-03-033	compost	30.104
2019	BBCH 89	71-03-033	compost	32.479
2019	BBCH 89	71-03-033	compost	30.293
2019	BBCH 89	71-03-033	compost	30.941
2019	BBCH 89	71-03-033	compost	32.536
2019	BBCH 89	71-03-033	compost	36.267
2019	BBCH 89	71-03-033	compost	33.028
2019	BBCH 89	71-03-033	compost	35.343
2019	BBCH 89	71-03-033	compost	35.764
2019	BBCH 75	71-03-035	compost	26.434
2019	BBCH 75	71-03-035	compost	26.214
2019	BBCH 75	71-03-035	compost	25.976
2019	BBCH 75	71-03-035	compost	29.605
2019	BBCH 75	71-03-035	compost	31.387
2019	BBCH 75	71-03-035	compost	29.967
2019	BBCH 75	71-03-035	compost	30.911
2019	BBCH 75	71-03-035	compost	26.828
2019	BBCH 75	71-03-035	compost	29.908
2019	BBCH 83	71-03-035	compost	32.374
2019	BBCH 83	71-03-035	compost	32.6
2019	BBCH 83	71-03-035	compost	34.915
2019	BBCH 83	71-03-035	compost	35.738
2019	BBCH 83	71-03-035	compost	33.5
2019	BBCH 83	71-03-035	compost	33.001
2019	BBCH 83	71-03-035	compost	29.713
2019	BBCH 83	71-03-035	compost	30.485
2019	BBCH 83	71-03-035	compost	31.979
2019	BBCH 89	71-03-035	compost	34.344
2019	BBCH 89	71-03-035	compost	33.788
2019	BBCH 89	71-03-035	compost	32.42
2019	BBCH 89	71-03-035	compost	32.036
2019	BBCH 89	71-03-035	compost	30.586
2019	BBCH 89	71-03-035	compost	30.044
2019	BBCH 89	71-03-035	compost	31.687
2019	BBCH 89	71-03-035	compost	34.426
2019	BBCH 89	71-03-035	compost	31.523
2019	BBCH 75	71-03-047	compost	29.133
2019	BBCH 75	71-03-047	compost	31.06
2019	BBCH 75	71-03-047	compost	31.14
2019	BBCH 75	71-03-047	compost	27.634
2019	BBCH 75	71-03-047	compost	29.801
2019	BBCH 75	71-03-047	compost	30.293
2019	BBCH 75	71-03-047	compost	24.886
2019	BBCH 75	71-03-047	compost	23.039
2019	BBCH 75	71-03-047	compost	30.166
2019	BBCH 83	71-03-047	compost	32.892
2019	BBCH 83	71-03-047	compost	32.858
2019	BBCH 83	71-03-047	compost	36.65
2019	BBCH 83	71-03-047	compost	32.053
2019	BBCH 83	71-03-047	compost	33.287
2019	BBCH 83	71-03-047	compost	32.647
2019	BBCH 83	71-03-047	compost	31.069
2019	BBCH 83	71-03-047	compost	32.216
2019	BBCH 83	71-03-047	compost	28.886
2019	BBCH 89	71-03-047	compost	34.72
2019	BBCH 89	71-03-047	compost	31.907
2019	BBCH 89	71-03-047	compost	32.292
2019	BBCH 89	71-03-047	compost	34.442
2019	BBCH 89	71-03-047	compost	33.745
2019	BBCH 89	71-03-047	compost	35.731
2019	BBCH 89	71-03-047	compost	32.333
2019	BBCH 89	71-03-047	compost	31.117
2019	BBCH 89	71-03-047	compost	32.02
2019	BBCH 75	71-03-049	compost	25.049
2019	BBCH 75	71-03-049	compost	28.332
2019	BBCH 75	71-03-049	compost	27.575
2019	BBCH 75	71-03-049	compost	29.406
2019	BBCH 75	71-03-049	compost	31.489
2019	BBCH 75	71-03-049	compost	29.431
2019	BBCH 75	71-03-049	compost	25.41
2019	BBCH 75	71-03-049	compost	26.634
2019	BBCH 75	71-03-049	compost	27.33
2019	BBCH 83	71-03-049	compost	27.971
2019	BBCH 83	71-03-049	compost	30.745
2019	BBCH 83	71-03-049	compost	32.894
2019	BBCH 83	71-03-049	compost	28.893
2019	BBCH 83	71-03-049	compost	30.842
2019	BBCH 83	71-03-049	compost	28.63
2019	BBCH 83	71-03-049	compost	30.688
2019	BBCH 83	71-03-049	compost	32.569
2019	BBCH 83	71-03-049	compost	28.379
2019	BBCH 89	71-03-049	compost	29.509
2019	BBCH 89	71-03-049	compost	32.868
2019	BBCH 89	71-03-049	compost	30.835
2019	BBCH 89	71-03-049	compost	28.19
2019	BBCH 89	71-03-049	compost	32.497
2019	BBCH 89	71-03-049	compost	31.459
2019	BBCH 89	71-03-049	compost	27.653
2019	BBCH 89	71-03-049	compost	30.128
2019	BBCH 89	71-03-049	compost	28.791
2019	BBCH 75	71-03-050	compost	30.903
2019	BBCH 75	71-03-050	compost	30.562
2019	BBCH 75	71-03-050	compost	24.543
2019	BBCH 75	71-03-050	compost	25.132
2019	BBCH 75	71-03-050	compost	24.384
2019	BBCH 75	71-03-050	compost	31.067
2019	BBCH 75	71-03-050	compost	26.36
2019	BBCH 75	71-03-050	compost	25.177
2019	BBCH 75	71-03-050	compost	24.414
2019	BBCH 83	71-03-050	compost	29.853
2019	BBCH 83	71-03-050	compost	29.461
2019	BBCH 83	71-03-050	compost	29.385
2019	BBCH 83	71-03-050	compost	27.748
2019	BBCH 83	71-03-050	compost	27.951
2019	BBCH 83	71-03-050	compost	30.534
2019	BBCH 83	71-03-050	compost	27.001
2019	BBCH 83	71-03-050	compost	24.489
2019	BBCH 83	71-03-050	compost	32.109
2019	BBCH 89	71-03-050	compost	29.087
2019	BBCH 89	71-03-050	compost	27.613
2019	BBCH 89	71-03-050	compost	30.296
2019	BBCH 89	71-03-050	compost	27.586
2019	BBCH 89	71-03-050	compost	29.164
2019	BBCH 89	71-03-050	compost	28.009
2019	BBCH 89	71-03-050	compost	27.428
2019	BBCH 89	71-03-050	compost	25.417
2019	BBCH 89	71-03-050	compost	32.223
2019	BBCH 75	71-03-062	compost	30.231
2019	BBCH 75	71-03-062	compost	29.198
2019	BBCH 75	71-03-062	compost	24.278
2019	BBCH 75	71-03-062	compost	24.848
2019	BBCH 75	71-03-062	compost	24.624
2019	BBCH 75	71-03-062	compost	26.28
2019	BBCH 75	71-03-062	compost	30.406
2019	BBCH 75	71-03-062	compost	21.89
2019	BBCH 75	71-03-062	compost	26.108
2019	BBCH 83	71-03-062	compost	35.016
2019	BBCH 83	71-03-062	compost	31.678
2019	BBCH 83	71-03-062	compost	31.986
2019	BBCH 83	71-03-062	compost	33.936
2019	BBCH 83	71-03-062	compost	36.438
2019	BBCH 83	71-03-062	compost	35.642
2019	BBCH 83	71-03-062	compost	38.928
2019	BBCH 83	71-03-062	compost	38.533
2019	BBCH 83	71-03-062	compost	33.24
2019	BBCH 89	71-03-062	compost	35.873
2019	BBCH 89	71-03-062	compost	34.648
2019	BBCH 89	71-03-062	compost	34.583
2019	BBCH 89	71-03-062	compost	33.554
2019	BBCH 89	71-03-062	compost	31.951
2019	BBCH 89	71-03-062	compost	27.517
2019	BBCH 89	71-03-062	compost	34.588
2019	BBCH 89	71-03-062	compost	36.397
2019	BBCH 89	71-03-062	compost	34.129
2019	BBCH 75	71-03-064	compost	25.726
2019	BBCH 75	71-03-064	compost	25.838
2019	BBCH 75	71-03-064	compost	28.087
2019	BBCH 75	71-03-064	compost	28.299
2019	BBCH 75	71-03-064	compost	26.429
2019	BBCH 75	71-03-064	compost	29.72
2019	BBCH 75	71-03-064	compost	27.046
2019	BBCH 75	71-03-064	compost	30.545
2019	BBCH 75	71-03-064	compost	29.539
2019	BBCH 83	71-03-064	compost	29.155
2019	BBCH 83	71-03-064	compost	30.829
2019	BBCH 83	71-03-064	compost	31.01
2019	BBCH 83	71-03-064	compost	30.732
2019	BBCH 83	71-03-064	compost	30.394
2019	BBCH 83	71-03-064	compost	33.066
2019	BBCH 83	71-03-064	compost	31.657
2019	BBCH 83	71-03-064	compost	32.951
2019	BBCH 83	71-03-064	compost	33.385
2019	BBCH 89	71-03-064	compost	33.419
2019	BBCH 89	71-03-064	compost	32.642
2019	BBCH 89	71-03-064	compost	36.408
2019	BBCH 89	71-03-064	compost	33.979
2019	BBCH 89	71-03-064	compost	32.953
2019	BBCH 89	71-03-064	compost	33.916
2019	BBCH 89	71-03-064	compost	34.444
2019	BBCH 89	71-03-064	compost	36.455
2019	BBCH 89	71-03-064	compost	34.108
2019	BBCH 75	71-03-065	compost	32.722
2019	BBCH 75	71-03-065	compost	34.488
2019	BBCH 75	71-03-065	compost	30.632
2019	BBCH 75	71-03-065	compost	28.066
2019	BBCH 75	71-03-065	compost	26.668
2019	BBCH 75	71-03-065	compost	28.821
2019	BBCH 75	71-03-065	compost	29.904
2019	BBCH 75	71-03-065	compost	32.403
2019	BBCH 75	71-03-065	compost	32.48
2019	BBCH 83	71-03-065	compost	30.051
2019	BBCH 83	71-03-065	compost	31.234
2019	BBCH 83	71-03-065	compost	35.073
2019	BBCH 83	71-03-065	compost	34.563
2019	BBCH 83	71-03-065	compost	38.591
2019	BBCH 83	71-03-065	compost	33.568
2019	BBCH 83	71-03-065	compost	35.463
2019	BBCH 83	71-03-065	compost	34.684
2019	BBCH 83	71-03-065	compost	35.25
2019	BBCH 89	71-03-065	compost	34.901
2019	BBCH 89	71-03-065	compost	31.958
2019	BBCH 89	71-03-065	compost	33.762
2019	BBCH 89	71-03-065	compost	34.28
2019	BBCH 89	71-03-065	compost	36.06
2019	BBCH 89	71-03-065	compost	37.45
2019	BBCH 89	71-03-065	compost	30.81
2019	BBCH 89	71-03-065	compost	38.036
2019	BBCH 89	71-03-065	compost	38.586
2019	BBCH 75	71-03-078	compost	30.909
2019	BBCH 75	71-03-078	compost	34.862
2019	BBCH 75	71-03-078	compost	32.177
2019	BBCH 75	71-03-078	compost	23.348
2019	BBCH 75	71-03-078	compost	26.07
2019	BBCH 75	71-03-078	compost	27.827
2019	BBCH 75	71-03-078	compost	24.039
2019	BBCH 75	71-03-078	compost	23.183
2019	BBCH 75	71-03-078	compost	22.109
2019	BBCH 83	71-03-078	compost	36.514
2019	BBCH 83	71-03-078	compost	38.162
2019	BBCH 83	71-03-078	compost	40.503
2019	BBCH 83	71-03-078	compost	31.239
2019	BBCH 83	71-03-078	compost	30.982
2019	BBCH 83	71-03-078	compost	30.506
2019	BBCH 83	71-03-078	compost	32.155
2019	BBCH 83	71-03-078	compost	31.172
2019	BBCH 83	71-03-078	compost	32.727
2019	BBCH 89	71-03-078	compost	36.995
2019	BBCH 89	71-03-078	compost	39.471
2019	BBCH 89	71-03-078	compost	37.458
2019	BBCH 89	71-03-078	compost	28.323
2019	BBCH 89	71-03-078	compost	30.447
2019	BBCH 89	71-03-078	compost	30.853
2019	BBCH 89	71-03-078	compost	36.599
2019	BBCH 89	71-03-078	compost	34.033
2019	BBCH 89	71-03-078	compost	32.724
2019	BBCH 75	71-03-079	compost	28.643
2019	BBCH 75	71-03-079	compost	27.157
2019	BBCH 75	71-03-079	compost	29.396
2019	BBCH 75	71-03-079	compost	26.197
2019	BBCH 75	71-03-079	compost	29.896
2019	BBCH 75	71-03-079	compost	27.747
2019	BBCH 75	71-03-079	compost	23.99
2019	BBCH 75	71-03-079	compost	27.196
2019	BBCH 75	71-03-079	compost	20.564
2019	BBCH 83	71-03-079	compost	29.454
2019	BBCH 83	71-03-079	compost	29.718
2019	BBCH 83	71-03-079	compost	31.121
2019	BBCH 83	71-03-079	compost	31.591
2019	BBCH 83	71-03-079	compost	33.406
2019	BBCH 83	71-03-079	compost	31.468
2019	BBCH 83	71-03-079	compost	30.152
2019	BBCH 83	71-03-079	compost	31.637
2019	BBCH 83	71-03-079	compost	31.74
2019	BBCH 89	71-03-079	compost	30.786
2019	BBCH 89	71-03-079	compost	33.234
2019	BBCH 89	71-03-079	compost	32.104
2019	BBCH 89	71-03-079	compost	31.68
2019	BBCH 89	71-03-079	compost	29.899
2019	BBCH 89	71-03-079	compost	29.228
2019	BBCH 89	71-03-079	compost	26.805
2019	BBCH 89	71-03-079	compost	28.288
2019	BBCH 89	71-03-079	compost	24.718
2019	BBCH 75	71-03-081	compost	22.722
2019	BBCH 75	71-03-081	compost	19.914
2019	BBCH 75	71-03-081	compost	22.405
2019	BBCH 75	71-03-081	compost	26.808
2019	BBCH 75	71-03-081	compost	28.211
2019	BBCH 75	71-03-081	compost	26.581
2019	BBCH 75	71-03-081	compost	30.258
2019	BBCH 75	71-03-081	compost	31.031
2019	BBCH 75	71-03-081	compost	26.689
2019	BBCH 83	71-03-081	compost	35.585
2019	BBCH 83	71-03-081	compost	35.891
2019	BBCH 83	71-03-081	compost	31.458
2019	BBCH 83	71-03-081	compost	34.053
2019	BBCH 83	71-03-081	compost	34.258
2019	BBCH 83	71-03-081	compost	32.529
2019	BBCH 83	71-03-081	compost	34.408
2019	BBCH 83	71-03-081	compost	39.092
2019	BBCH 83	71-03-081	compost	35.785
2019	BBCH 89	71-03-081	compost	34.348
2019	BBCH 89	71-03-081	compost	34.491
2019	BBCH 89	71-03-081	compost	35.246
2019	BBCH 89	71-03-081	compost	35.438
2019	BBCH 89	71-03-081	compost	36.638
2019	BBCH 89	71-03-081	compost	36.087
2019	BBCH 89	71-03-081	compost	35.105
2019	BBCH 89	71-03-081	compost	36.958
2019	BBCH 89	71-03-081	compost	36.126
2019	BBCH 75	71-03-085	compost	30.549
2019	BBCH 75	71-03-085	compost	30.635
2019	BBCH 75	71-03-085	compost	29.148
2019	BBCH 75	71-03-085	compost	34.327
2019	BBCH 75	71-03-085	compost	31.446
2019	BBCH 75	71-03-085	compost	29.08
2019	BBCH 75	71-03-085	compost	24.347
2019	BBCH 75	71-03-085	compost	20.493
2019	BBCH 75	71-03-085	compost	22.56
2019	BBCH 83	71-03-085	compost	33.752
2019	BBCH 83	71-03-085	compost	33.416
2019	BBCH 83	71-03-085	compost	35.157
2019	BBCH 83	71-03-085	compost	36.969
2019	BBCH 83	71-03-085	compost	38.168
2019	BBCH 83	71-03-085	compost	36.176
2019	BBCH 83	71-03-085	compost	35.73
2019	BBCH 83	71-03-085	compost	39.301
2019	BBCH 83	71-03-085	compost	34.549
2019	BBCH 89	71-03-085	compost	32.832
2019	BBCH 89	71-03-085	compost	34.723
2019	BBCH 89	71-03-085	compost	37.196
2019	BBCH 89	71-03-085	compost	37.448
2019	BBCH 89	71-03-085	compost	41.106
2019	BBCH 89	71-03-085	compost	36.94
2019	BBCH 89	71-03-085	compost	32.427
2019	BBCH 89	71-03-085	compost	33.1
2019	BBCH 89	71-03-085	compost	29.755
2019	BBCH 75	71-03-086	compost	25.351
2019	BBCH 75	71-03-086	compost	27.566
2019	BBCH 75	71-03-086	compost	30.004
2019	BBCH 75	71-03-086	compost	33.157
2019	BBCH 75	71-03-086	compost	29.54
2019	BBCH 75	71-03-086	compost	30.643
2019	BBCH 75	71-03-086	compost	23.678
2019	BBCH 75	71-03-086	compost	24.518
2019	BBCH 75	71-03-086	compost	27.399
2019	BBCH 83	71-03-086	compost	35.951
2019	BBCH 83	71-03-086	compost	34.991
2019	BBCH 83	71-03-086	compost	34.923
2019	BBCH 83	71-03-086	compost	32.572
2019	BBCH 83	71-03-086	compost	32.631
2019	BBCH 83	71-03-086	compost	33.114
2019	BBCH 83	71-03-086	compost	36.194
2019	BBCH 83	71-03-086	compost	36.307
2019	BBCH 83	71-03-086	compost	38.316
2019	BBCH 89	71-03-086	compost	31.684
2019	BBCH 89	71-03-086	compost	33.291
2019	BBCH 89	71-03-086	compost	34.814
2019	BBCH 89	71-03-086	compost	35.197
2019	BBCH 89	71-03-086	compost	36.467
2019	BBCH 89	71-03-086	compost	33.939
2019	BBCH 89	71-03-086	compost	36.083
2019	BBCH 89	71-03-086	compost	33.732
2019	BBCH 89	71-03-086	compost	33.982
2019	BBCH 75	71-03-087	compost	25.961
2019	BBCH 75	71-03-087	compost	25.277
2019	BBCH 75	71-03-087	compost	25.886
2019	BBCH 75	71-03-087	compost	29.344
2019	BBCH 75	71-03-087	compost	30.595
2019	BBCH 75	71-03-087	compost	27.866
2019	BBCH 75	71-03-087	compost	23.007
2019	BBCH 75	71-03-087	compost	27.969
2019	BBCH 75	71-03-087	compost	24.017
2019	BBCH 83	71-03-087	compost	30.642
2019	BBCH 83	71-03-087	compost	29.537
2019	BBCH 83	71-03-087	compost	28.784
2019	BBCH 83	71-03-087	compost	32.867
2019	BBCH 83	71-03-087	compost	32.966
2019	BBCH 83	71-03-087	compost	34.553
2019	BBCH 83	71-03-087	compost	36.739
2019	BBCH 83	71-03-087	compost	35.252
2019	BBCH 83	71-03-087	compost	30.962
2019	BBCH 89	71-03-087	compost	34.123
2019	BBCH 89	71-03-087	compost	33.536
2019	BBCH 89	71-03-087	compost	31.644
2019	BBCH 89	71-03-087	compost	26.754
2019	BBCH 89	71-03-087	compost	27.165
2019	BBCH 89	71-03-087	compost	32.077
2019	BBCH 89	71-03-087	compost	38.382
2019	BBCH 89	71-03-087	compost	35.251
2019	BBCH 89	71-03-087	compost	31.25
2019	BBCH 75	71-04-010	biochar	22.871
2019	BBCH 75	71-04-010	biochar	25.232
2019	BBCH 75	71-04-010	biochar	22.333
2019	BBCH 75	71-04-010	biochar	25.659
2019	BBCH 75	71-04-010	biochar	27.725
2019	BBCH 75	71-04-010	biochar	26.219
2019	BBCH 75	71-04-010	biochar	22.604
2019	BBCH 75	71-04-010	biochar	27.865
2019	BBCH 75	71-04-010	biochar	28.108
2019	BBCH 83	71-04-010	biochar	31.981
2019	BBCH 83	71-04-010	biochar	33.054
2019	BBCH 83	71-04-010	biochar	36.545
2019	BBCH 83	71-04-010	biochar	32.109
2019	BBCH 83	71-04-010	biochar	34.965
2019	BBCH 83	71-04-010	biochar	34.495
2019	BBCH 83	71-04-010	biochar	29.057
2019	BBCH 83	71-04-010	biochar	27.548
2019	BBCH 83	71-04-010	biochar	30.886
2019	BBCH 89	71-04-010	biochar	34.654
2019	BBCH 89	71-04-010	biochar	31.578
2019	BBCH 89	71-04-010	biochar	31.656
2019	BBCH 89	71-04-010	biochar	31.942
2019	BBCH 89	71-04-010	biochar	32.372
2019	BBCH 89	71-04-010	biochar	34.187
2019	BBCH 89	71-04-010	biochar	26.477
2019	BBCH 89	71-04-010	biochar	25.258
2019	BBCH 89	71-04-010	biochar	26.79
2019	BBCH 75	71-04-011	biochar	27.926
2019	BBCH 75	71-04-011	biochar	27.203
2019	BBCH 75	71-04-011	biochar	26.922
2019	BBCH 75	71-04-011	biochar	26.807
2019	BBCH 75	71-04-011	biochar	23.848
2019	BBCH 75	71-04-011	biochar	28.497
2019	BBCH 75	71-04-011	biochar	24.367
2019	BBCH 75	71-04-011	biochar	26.286
2019	BBCH 75	71-04-011	biochar	24.467
2019	BBCH 83	71-04-011	biochar	29.927
2019	BBCH 83	71-04-011	biochar	25.064
2019	BBCH 83	71-04-011	biochar	27.739
2019	BBCH 83	71-04-011	biochar	30.129
2019	BBCH 83	71-04-011	biochar	26.466
2019	BBCH 83	71-04-011	biochar	32.05
2019	BBCH 83	71-04-011	biochar	30.264
2019	BBCH 83	71-04-011	biochar	31.588
2019	BBCH 83	71-04-011	biochar	31.006
2019	BBCH 89	71-04-011	biochar	29.58
2019	BBCH 89	71-04-011	biochar	29.183
2019	BBCH 89	71-04-011	biochar	26.186
2019	BBCH 89	71-04-011	biochar	27.793
2019	BBCH 89	71-04-011	biochar	25.961
2019	BBCH 89	71-04-011	biochar	29.347
2019	BBCH 89	71-04-011	biochar	28.473
2019	BBCH 89	71-04-011	biochar	32.716
2019	BBCH 89	71-04-011	biochar	33.85
2019	BBCH 75	71-04-012	biochar	33.431
2019	BBCH 75	71-04-012	biochar	28.585
2019	BBCH 75	71-04-012	biochar	29.362
2019	BBCH 75	71-04-012	biochar	26.962
2019	BBCH 75	71-04-012	biochar	30.482
2019	BBCH 75	71-04-012	biochar	27.769
2019	BBCH 75	71-04-012	biochar	21.984
2019	BBCH 75	71-04-012	biochar	21.296
2019	BBCH 75	71-04-012	biochar	27.912
2019	BBCH 83	71-04-012	biochar	34.949
2019	BBCH 83	71-04-012	biochar	35.876
2019	BBCH 83	71-04-012	biochar	32.747
2019	BBCH 83	71-04-012	biochar	34.013
2019	BBCH 83	71-04-012	biochar	30.559
2019	BBCH 83	71-04-012	biochar	34.564
2019	BBCH 83	71-04-012	biochar	29.997
2019	BBCH 83	71-04-012	biochar	31.592
2019	BBCH 83	71-04-012	biochar	33.371
2019	BBCH 89	71-04-012	biochar	30.354
2019	BBCH 89	71-04-012	biochar	27.332
2019	BBCH 89	71-04-012	biochar	30.285
2019	BBCH 89	71-04-012	biochar	32.422
2019	BBCH 89	71-04-012	biochar	36.472
2019	BBCH 89	71-04-012	biochar	30.134
2019	BBCH 89	71-04-012	biochar	30.556
2019	BBCH 89	71-04-012	biochar	30.771
2019	BBCH 89	71-04-012	biochar	31.75
2019	BBCH 75	71-04-016	biochar	24.839
2019	BBCH 75	71-04-016	biochar	28.514
2019	BBCH 75	71-04-016	biochar	29.966
2019	BBCH 75	71-04-016	biochar	32.25
2019	BBCH 75	71-04-016	biochar	29.64
2019	BBCH 75	71-04-016	biochar	24.937
2019	BBCH 75	71-04-016	biochar	25.155
2019	BBCH 75	71-04-016	biochar	24.197
2019	BBCH 75	71-04-016	biochar	26.058
2019	BBCH 83	71-04-016	biochar	28.432
2019	BBCH 83	71-04-016	biochar	27.82
2019	BBCH 83	71-04-016	biochar	26.916
2019	BBCH 83	71-04-016	biochar	30.754
2019	BBCH 83	71-04-016	biochar	32.606
2019	BBCH 83	71-04-016	biochar	31.017
2019	BBCH 83	71-04-016	biochar	29.755
2019	BBCH 83	71-04-016	biochar	29.004
2019	BBCH 83	71-04-016	biochar	29.817
2019	BBCH 89	71-04-016	biochar	28.11
2019	BBCH 89	71-04-016	biochar	26.437
2019	BBCH 89	71-04-016	biochar	27.821
2019	BBCH 89	71-04-016	biochar	25.716
2019	BBCH 89	71-04-016	biochar	23.434
2019	BBCH 89	71-04-016	biochar	30.996
2019	BBCH 89	71-04-016	biochar	34.334
2019	BBCH 89	71-04-016	biochar	34.323
2019	BBCH 89	71-04-016	biochar	33.339
2019	BBCH 75	71-04-018	biochar	24.597
2019	BBCH 75	71-04-018	biochar	24.438
2019	BBCH 75	71-04-018	biochar	27.919
2019	BBCH 75	71-04-018	biochar	19.346
2019	BBCH 75	71-04-018	biochar	22.618
2019	BBCH 75	71-04-018	biochar	22.27
2019	BBCH 75	71-04-018	biochar	30.543
2019	BBCH 75	71-04-018	biochar	31.551
2019	BBCH 75	71-04-018	biochar	28.102
2019	BBCH 83	71-04-018	biochar	34.237
2019	BBCH 83	71-04-018	biochar	35.559
2019	BBCH 83	71-04-018	biochar	35.157
2019	BBCH 83	71-04-018	biochar	31.74
2019	BBCH 83	71-04-018	biochar	31.958
2019	BBCH 83	71-04-018	biochar	30.493
2019	BBCH 83	71-04-018	biochar	27.262
2019	BBCH 83	71-04-018	biochar	27.605
2019	BBCH 83	71-04-018	biochar	28.212
2019	BBCH 89	71-04-018	biochar	33.965
2019	BBCH 89	71-04-018	biochar	34.85
2019	BBCH 89	71-04-018	biochar	31.309
2019	BBCH 89	71-04-018	biochar	31.767
2019	BBCH 89	71-04-018	biochar	30.876
2019	BBCH 89	71-04-018	biochar	32.268
2019	BBCH 89	71-04-018	biochar	25.888
2019	BBCH 89	71-04-018	biochar	30.789
2019	BBCH 89	71-04-018	biochar	31.755
2019	BBCH 75	71-04-020	biochar	24.496
2019	BBCH 75	71-04-020	biochar	26.107
2019	BBCH 75	71-04-020	biochar	26.355
2019	BBCH 75	71-04-020	biochar	27.441
2019	BBCH 75	71-04-020	biochar	28.368
2019	BBCH 75	71-04-020	biochar	28.112
2019	BBCH 75	71-04-020	biochar	21.474
2019	BBCH 75	71-04-020	biochar	26.682
2019	BBCH 75	71-04-020	biochar	25.851
2019	BBCH 83	71-04-020	biochar	30.849
2019	BBCH 83	71-04-020	biochar	31.274
2019	BBCH 83	71-04-020	biochar	34.013
2019	BBCH 83	71-04-020	biochar	30.661
2019	BBCH 83	71-04-020	biochar	28.454
2019	BBCH 83	71-04-020	biochar	31.32
2019	BBCH 83	71-04-020	biochar	27.554
2019	BBCH 83	71-04-020	biochar	30.103
2019	BBCH 83	71-04-020	biochar	33.337
2019	BBCH 89	71-04-020	biochar	33.579
2019	BBCH 89	71-04-020	biochar	33.558
2019	BBCH 89	71-04-020	biochar	32.61
2019	BBCH 89	71-04-020	biochar	28.992
2019	BBCH 89	71-04-020	biochar	31.209
2019	BBCH 89	71-04-020	biochar	32.228
2019	BBCH 89	71-04-020	biochar	29.35
2019	BBCH 89	71-04-020	biochar	32.712
2019	BBCH 89	71-04-020	biochar	29.727
2019	BBCH 75	71-04-032	biochar	27.914
2019	BBCH 75	71-04-032	biochar	26.722
2019	BBCH 75	71-04-032	biochar	28.165
2019	BBCH 75	71-04-032	biochar	21.55
2019	BBCH 75	71-04-032	biochar	25.866
2019	BBCH 75	71-04-032	biochar	25.328
2019	BBCH 75	71-04-032	biochar	28.157
2019	BBCH 75	71-04-032	biochar	27.828
2019	BBCH 75	71-04-032	biochar	27.716
2019	BBCH 83	71-04-032	biochar	35.485
2019	BBCH 83	71-04-032	biochar	37.41
2019	BBCH 83	71-04-032	biochar	33.295
2019	BBCH 83	71-04-032	biochar	26.674
2019	BBCH 83	71-04-032	biochar	32.163
2019	BBCH 83	71-04-032	biochar	31.414
2019	BBCH 83	71-04-032	biochar	30.138
2019	BBCH 83	71-04-032	biochar	30.716
2019	BBCH 83	71-04-032	biochar	30.836
2019	BBCH 89	71-04-032	biochar	32.534
2019	BBCH 89	71-04-032	biochar	32.27
2019	BBCH 89	71-04-032	biochar	27.114
2019	BBCH 89	71-04-032	biochar	32.749
2019	BBCH 89	71-04-032	biochar	30.238
2019	BBCH 89	71-04-032	biochar	35.665
2019	BBCH 89	71-04-032	biochar	28.493
2019	BBCH 89	71-04-032	biochar	30.244
2019	BBCH 89	71-04-032	biochar	30.524
2019	BBCH 75	71-04-034	biochar	24.265
2019	BBCH 75	71-04-034	biochar	27.07
2019	BBCH 75	71-04-034	biochar	25.925
2019	BBCH 75	71-04-034	biochar	26.4
2019	BBCH 75	71-04-034	biochar	30.572
2019	BBCH 75	71-04-034	biochar	28.772
2019	BBCH 75	71-04-034	biochar	21.117
2019	BBCH 75	71-04-034	biochar	23.477
2019	BBCH 75	71-04-034	biochar	22.76
2019	BBCH 83	71-04-034	biochar	30.177
2019	BBCH 83	71-04-034	biochar	35.093
2019	BBCH 83	71-04-034	biochar	31.915
2019	BBCH 83	71-04-034	biochar	28.068
2019	BBCH 83	71-04-034	biochar	31.317
2019	BBCH 83	71-04-034	biochar	30.626
2019	BBCH 83	71-04-034	biochar	33.633
2019	BBCH 83	71-04-034	biochar	32.641
2019	BBCH 83	71-04-034	biochar	33.71
2019	BBCH 89	71-04-034	biochar	29.351
2019	BBCH 89	71-04-034	biochar	32.456
2019	BBCH 89	71-04-034	biochar	31.032
2019	BBCH 89	71-04-034	biochar	32.419
2019	BBCH 89	71-04-034	biochar	34.604
2019	BBCH 89	71-04-034	biochar	33.702
2019	BBCH 89	71-04-034	biochar	30.716
2019	BBCH 89	71-04-034	biochar	27.614
2019	BBCH 89	71-04-034	biochar	31.228
2019	BBCH 75	71-04-036	biochar	22.429
2019	BBCH 75	71-04-036	biochar	23.702
2019	BBCH 75	71-04-036	biochar	22.602
2019	BBCH 75	71-04-036	biochar	28.741
2019	BBCH 75	71-04-036	biochar	29.534
2019	BBCH 75	71-04-036	biochar	27.085
2019	BBCH 75	71-04-036	biochar	25.882
2019	BBCH 75	71-04-036	biochar	25.197
2019	BBCH 75	71-04-036	biochar	24.197
2019	BBCH 83	71-04-036	biochar	33.304
2019	BBCH 83	71-04-036	biochar	33.196
2019	BBCH 83	71-04-036	biochar	30.32
2019	BBCH 83	71-04-036	biochar	32.28
2019	BBCH 83	71-04-036	biochar	31.812
2019	BBCH 83	71-04-036	biochar	33.689
2019	BBCH 83	71-04-036	biochar	27.666
2019	BBCH 83	71-04-036	biochar	29.635
2019	BBCH 83	71-04-036	biochar	26.929
2019	BBCH 89	71-04-036	biochar	35.464
2019	BBCH 89	71-04-036	biochar	36.437
2019	BBCH 89	71-04-036	biochar	32.617
2019	BBCH 89	71-04-036	biochar	36.283
2019	BBCH 89	71-04-036	biochar	33.067
2019	BBCH 89	71-04-036	biochar	35.522
2019	BBCH 89	71-04-036	biochar	30.902
2019	BBCH 89	71-04-036	biochar	30.462
2019	BBCH 89	71-04-036	biochar	27.403
2019	BBCH 75	71-04-048	biochar	28.109
2019	BBCH 75	71-04-048	biochar	26.757
2019	BBCH 75	71-04-048	biochar	23.788
2019	BBCH 75	71-04-048	biochar	26.093
2019	BBCH 75	71-04-048	biochar	27.861
2019	BBCH 75	71-04-048	biochar	28.678
2019	BBCH 75	71-04-048	biochar	26.045
2019	BBCH 75	71-04-048	biochar	32.146
2019	BBCH 75	71-04-048	biochar	30.245
2019	BBCH 83	71-04-048	biochar	28.865
2019	BBCH 83	71-04-048	biochar	28.726
2019	BBCH 83	71-04-048	biochar	25.907
2019	BBCH 83	71-04-048	biochar	28.905
2019	BBCH 83	71-04-048	biochar	27.237
2019	BBCH 83	71-04-048	biochar	30.9
2019	BBCH 83	71-04-048	biochar	33.455
2019	BBCH 83	71-04-048	biochar	31.087
2019	BBCH 83	71-04-048	biochar	32.661
2019	BBCH 89	71-04-048	biochar	32.077
2019	BBCH 89	71-04-048	biochar	31.213
2019	BBCH 89	71-04-048	biochar	29.198
2019	BBCH 89	71-04-048	biochar	34.132
2019	BBCH 89	71-04-048	biochar	32.362
2019	BBCH 89	71-04-048	biochar	31.189
2019	BBCH 89	71-04-048	biochar	31.829
2019	BBCH 89	71-04-048	biochar	33.028
2019	BBCH 89	71-04-048	biochar	28.793
2019	BBCH 75	71-04-050	biochar	22.015
2019	BBCH 75	71-04-050	biochar	35.09
2019	BBCH 75	71-04-050	biochar	25.255
2019	BBCH 75	71-04-050	biochar	23.124
2019	BBCH 75	71-04-050	biochar	27.067
2019	BBCH 75	71-04-050	biochar	24.023
2019	BBCH 75	71-04-050	biochar	28.396
2019	BBCH 75	71-04-050	biochar	30.47
2019	BBCH 75	71-04-050	biochar	28.052
2019	BBCH 83	71-04-050	biochar	31.846
2019	BBCH 83	71-04-050	biochar	38.183
2019	BBCH 83	71-04-050	biochar	34.789
2019	BBCH 83	71-04-050	biochar	31.382
2019	BBCH 83	71-04-050	biochar	31.665
2019	BBCH 83	71-04-050	biochar	31.926
2019	BBCH 83	71-04-050	biochar	32.012
2019	BBCH 83	71-04-050	biochar	33.504
2019	BBCH 83	71-04-050	biochar	30.446
2019	BBCH 89	71-04-050	biochar	32.115
2019	BBCH 89	71-04-050	biochar	32.212
2019	BBCH 89	71-04-050	biochar	32.037
2019	BBCH 89	71-04-050	biochar	35.704
2019	BBCH 89	71-04-050	biochar	34.563
2019	BBCH 89	71-04-050	biochar	32.188
2019	BBCH 89	71-04-050	biochar	32.388
2019	BBCH 89	71-04-050	biochar	37.971
2019	BBCH 89	71-04-050	biochar	36.691
2019	BBCH 75	71-04-052	biochar	22.701
2019	BBCH 75	71-04-052	biochar	21.839
2019	BBCH 75	71-04-052	biochar	19.051
2019	BBCH 75	71-04-052	biochar	26.688
2019	BBCH 75	71-04-052	biochar	28.983
2019	BBCH 75	71-04-052	biochar	29.555
2019	BBCH 75	71-04-052	biochar	28.876
2019	BBCH 75	71-04-052	biochar	25.266
2019	BBCH 75	71-04-052	biochar	25.344
2019	BBCH 83	71-04-052	biochar	31.077
2019	BBCH 83	71-04-052	biochar	32.667
2019	BBCH 83	71-04-052	biochar	29.688
2019	BBCH 83	71-04-052	biochar	31.348
2019	BBCH 83	71-04-052	biochar	26.967
2019	BBCH 83	71-04-052	biochar	29.905
2019	BBCH 83	71-04-052	biochar	29.198
2019	BBCH 83	71-04-052	biochar	35.46
2019	BBCH 83	71-04-052	biochar	28.7
2019	BBCH 89	71-04-052	biochar	31.368
2019	BBCH 89	71-04-052	biochar	33.544
2019	BBCH 89	71-04-052	biochar	31.186
2019	BBCH 89	71-04-052	biochar	28.25
2019	BBCH 89	71-04-052	biochar	30.543
2019	BBCH 89	71-04-052	biochar	30.324
2019	BBCH 89	71-04-052	biochar	33.515
2019	BBCH 89	71-04-052	biochar	34.605
2019	BBCH 89	71-04-052	biochar	36.363
2019	BBCH 75	71-04-063	biochar	29.291
2019	BBCH 75	71-04-063	biochar	24.463
2019	BBCH 75	71-04-063	biochar	22.382
2019	BBCH 75	71-04-063	biochar	33.045
2019	BBCH 75	71-04-063	biochar	30.467
2019	BBCH 75	71-04-063	biochar	34.172
2019	BBCH 75	71-04-063	biochar	29.34
2019	BBCH 75	71-04-063	biochar	33.356
2019	BBCH 75	71-04-063	biochar	27.193
2019	BBCH 83	71-04-063	biochar	33.83
2019	BBCH 83	71-04-063	biochar	35.31
2019	BBCH 83	71-04-063	biochar	35.176
2019	BBCH 83	71-04-063	biochar	33.11
2019	BBCH 83	71-04-063	biochar	28.716
2019	BBCH 83	71-04-063	biochar	34.995
2019	BBCH 83	71-04-063	biochar	33.814
2019	BBCH 83	71-04-063	biochar	37.366
2019	BBCH 83	71-04-063	biochar	34.071
2019	BBCH 89	71-04-063	biochar	33.587
2019	BBCH 89	71-04-063	biochar	37.758
2019	BBCH 89	71-04-063	biochar	32.376
2019	BBCH 89	71-04-063	biochar	35.217
2019	BBCH 89	71-04-063	biochar	36.835
2019	BBCH 89	71-04-063	biochar	37.204
2019	BBCH 89	71-04-063	biochar	28.607
2019	BBCH 89	71-04-063	biochar	31.445
2019	BBCH 89	71-04-063	biochar	25.946
2019	BBCH 75	71-04-065	biochar	32.756
2019	BBCH 75	71-04-065	biochar	33.29
2019	BBCH 75	71-04-065	biochar	27.444
2019	BBCH 75	71-04-065	biochar	27.031
2019	BBCH 75	71-04-065	biochar	30.743
2019	BBCH 75	71-04-065	biochar	32.364
2019	BBCH 75	71-04-065	biochar	29.395
2019	BBCH 75	71-04-065	biochar	30.467
2019	BBCH 75	71-04-065	biochar	30.563
2019	BBCH 83	71-04-065	biochar	33.219
2019	BBCH 83	71-04-065	biochar	34.913
2019	BBCH 83	71-04-065	biochar	37.027
2019	BBCH 83	71-04-065	biochar	33.137
2019	BBCH 83	71-04-065	biochar	34.993
2019	BBCH 83	71-04-065	biochar	31.982
2019	BBCH 83	71-04-065	biochar	34.077
2019	BBCH 83	71-04-065	biochar	37.215
2019	BBCH 83	71-04-065	biochar	34.862
2019	BBCH 89	71-04-065	biochar	33.108
2019	BBCH 89	71-04-065	biochar	32.351
2019	BBCH 89	71-04-065	biochar	29.452
2019	BBCH 89	71-04-065	biochar	35.601
2019	BBCH 89	71-04-065	biochar	35.566
2019	BBCH 89	71-04-065	biochar	36.457
2019	BBCH 89	71-04-065	biochar	32.67
2019	BBCH 89	71-04-065	biochar	35.237
2019	BBCH 89	71-04-065	biochar	35.918
2019	BBCH 75	71-04-067	biochar	25.129
2019	BBCH 75	71-04-067	biochar	19.833
2019	BBCH 75	71-04-067	biochar	20.507
2019	BBCH 75	71-04-067	biochar	28.137
2019	BBCH 75	71-04-067	biochar	25.994
2019	BBCH 75	71-04-067	biochar	26.599
2019	BBCH 75	71-04-067	biochar	22.83
2019	BBCH 75	71-04-067	biochar	24.76
2019	BBCH 75	71-04-067	biochar	20.927
2019	BBCH 83	71-04-067	biochar	29.75
2019	BBCH 83	71-04-067	biochar	27.106
2019	BBCH 83	71-04-067	biochar	29.441
2019	BBCH 83	71-04-067	biochar	26.836
2019	BBCH 83	71-04-067	biochar	28.083
2019	BBCH 83	71-04-067	biochar	27.934
2019	BBCH 83	71-04-067	biochar	29.919
2019	BBCH 83	71-04-067	biochar	28.165
2019	BBCH 83	71-04-067	biochar	27.841
2019	BBCH 89	71-04-067	biochar	29.697
2019	BBCH 89	71-04-067	biochar	30.262
2019	BBCH 89	71-04-067	biochar	29.483
2019	BBCH 89	71-04-067	biochar	29.1
2019	BBCH 89	71-04-067	biochar	30.042
2019	BBCH 89	71-04-067	biochar	31.721
2019	BBCH 89	71-04-067	biochar	34.108
2019	BBCH 89	71-04-067	biochar	32.33
2019	BBCH 89	71-04-067	biochar	32.965
2019	BBCH 75	71-04-078	biochar	20.582
2019	BBCH 75	71-04-078	biochar	23.997
2019	BBCH 75	71-04-078	biochar	23.919
2019	BBCH 75	71-04-078	biochar	25.412
2019	BBCH 75	71-04-078	biochar	27.69
2019	BBCH 75	71-04-078	biochar	22.866
2019	BBCH 75	71-04-078	biochar	22.698
2019	BBCH 75	71-04-078	biochar	23.693
2019	BBCH 75	71-04-078	biochar	21.063
2019	BBCH 83	71-04-078	biochar	29.651
2019	BBCH 83	71-04-078	biochar	30.524
2019	BBCH 83	71-04-078	biochar	29.109
2019	BBCH 83	71-04-078	biochar	27.585
2019	BBCH 83	71-04-078	biochar	31.548
2019	BBCH 83	71-04-078	biochar	31.841
2019	BBCH 83	71-04-078	biochar	30.847
2019	BBCH 83	71-04-078	biochar	32.227
2019	BBCH 83	71-04-078	biochar	29.398
2019	BBCH 89	71-04-078	biochar	31.71
2019	BBCH 89	71-04-078	biochar	32.439
2019	BBCH 89	71-04-078	biochar	32.752
2019	BBCH 89	71-04-078	biochar	34.356
2019	BBCH 89	71-04-078	biochar	31.389
2019	BBCH 89	71-04-078	biochar	32.557
2019	BBCH 89	71-04-078	biochar	29.92
2019	BBCH 89	71-04-078	biochar	28.416
2019	BBCH 89	71-04-078	biochar	30.099
2019	BBCH 75	71-04-080	biochar	24.285
2019	BBCH 75	71-04-080	biochar	26.744
2019	BBCH 75	71-04-080	biochar	24.119
2019	BBCH 75	71-04-080	biochar	22.311
2019	BBCH 75	71-04-080	biochar	26.143
2019	BBCH 75	71-04-080	biochar	24.211
2019	BBCH 75	71-04-080	biochar	21.116
2019	BBCH 75	71-04-080	biochar	21.928
2019	BBCH 75	71-04-080	biochar	23.391
2019	BBCH 83	71-04-080	biochar	30.243
2019	BBCH 83	71-04-080	biochar	31.544
2019	BBCH 83	71-04-080	biochar	29.003
2019	BBCH 83	71-04-080	biochar	35.713
2019	BBCH 83	71-04-080	biochar	34.174
2019	BBCH 83	71-04-080	biochar	31.135
2019	BBCH 83	71-04-080	biochar	31.645
2019	BBCH 83	71-04-080	biochar	29.105
2019	BBCH 83	71-04-080	biochar	32.298
2019	BBCH 89	71-04-080	biochar	32.221
2019	BBCH 89	71-04-080	biochar	31.726
2019	BBCH 89	71-04-080	biochar	30.928
2019	BBCH 89	71-04-080	biochar	36.5
2019	BBCH 89	71-04-080	biochar	30.335
2019	BBCH 89	71-04-080	biochar	27.906
2019	BBCH 89	71-04-080	biochar	28.97
2019	BBCH 89	71-04-080	biochar	32.46
2019	BBCH 89	71-04-080	biochar	27.334
2019	BBCH 75	71-04-082	biochar	21.189
2019	BBCH 75	71-04-082	biochar	24.912
2019	BBCH 75	71-04-082	biochar	23.336
2019	BBCH 75	71-04-082	biochar	23.878
2019	BBCH 75	71-04-082	biochar	23.71
2019	BBCH 75	71-04-082	biochar	28.064
2019	BBCH 75	71-04-082	biochar	22.163
2019	BBCH 75	71-04-082	biochar	22.432
2019	BBCH 75	71-04-082	biochar	25.074
2019	BBCH 83	71-04-082	biochar	28.726
2019	BBCH 83	71-04-082	biochar	29.014
2019	BBCH 83	71-04-082	biochar	29.003
2019	BBCH 83	71-04-082	biochar	34.888
2019	BBCH 83	71-04-082	biochar	36.132
2019	BBCH 83	71-04-082	biochar	31.839
2019	BBCH 83	71-04-082	biochar	31.449
2019	BBCH 83	71-04-082	biochar	32.331
2019	BBCH 83	71-04-082	biochar	29.892
2019	BBCH 89	71-04-082	biochar	32.8
2019	BBCH 89	71-04-082	biochar	30.872
2019	BBCH 89	71-04-082	biochar	32.216
2019	BBCH 89	71-04-082	biochar	32.577
2019	BBCH 89	71-04-082	biochar	31.753
2019	BBCH 89	71-04-082	biochar	31.64
2019	BBCH 89	71-04-082	biochar	35.229
2019	BBCH 89	71-04-082	biochar	32.993
2019	BBCH 89	71-04-082	biochar	33.573
2019	BBCH 75	71-04-085	biochar	28.678
2019	BBCH 75	71-04-085	biochar	25.5
2019	BBCH 75	71-04-085	biochar	29.678
2019	BBCH 75	71-04-085	biochar	24.039
2019	BBCH 75	71-04-085	biochar	29.556
2019	BBCH 75	71-04-085	biochar	26.546
2019	BBCH 75	71-04-085	biochar	27.7
2019	BBCH 75	71-04-085	biochar	27.616
2019	BBCH 75	71-04-085	biochar	32.579
2019	BBCH 83	71-04-085	biochar	33.227
2019	BBCH 83	71-04-085	biochar	37.382
2019	BBCH 83	71-04-085	biochar	34.134
2019	BBCH 83	71-04-085	biochar	36.823
2019	BBCH 83	71-04-085	biochar	32.707
2019	BBCH 83	71-04-085	biochar	39.461
2019	BBCH 83	71-04-085	biochar	36.933
2019	BBCH 83	71-04-085	biochar	39.392
2019	BBCH 83	71-04-085	biochar	36.201
2019	BBCH 89	71-04-085	biochar	35.656
2019	BBCH 89	71-04-085	biochar	37.127
2019	BBCH 89	71-04-085	biochar	36.027
2019	BBCH 89	71-04-085	biochar	34.991
2019	BBCH 89	71-04-085	biochar	40.078
2019	BBCH 89	71-04-085	biochar	36.16
2019	BBCH 89	71-04-085	biochar	35.721
2019	BBCH 89	71-04-085	biochar	34.197
2019	BBCH 89	71-04-085	biochar	37.077
2019	BBCH 75	71-04-086	biochar	26.329
2019	BBCH 75	71-04-086	biochar	18.686
2019	BBCH 75	71-04-086	biochar	26.363
2019	BBCH 75	71-04-086	biochar	27.158
2019	BBCH 75	71-04-086	biochar	29.041
2019	BBCH 75	71-04-086	biochar	30.523
2019	BBCH 75	71-04-086	biochar	22.441
2019	BBCH 75	71-04-086	biochar	23.152
2019	BBCH 75	71-04-086	biochar	24.167
2019	BBCH 83	71-04-086	biochar	35.496
2019	BBCH 83	71-04-086	biochar	33.927
2019	BBCH 83	71-04-086	biochar	33.381
2019	BBCH 83	71-04-086	biochar	33.963
2019	BBCH 83	71-04-086	biochar	36.855
2019	BBCH 83	71-04-086	biochar	30.862
2019	BBCH 83	71-04-086	biochar	30.527
2019	BBCH 83	71-04-086	biochar	32.644
2019	BBCH 83	71-04-086	biochar	31.927
2019	BBCH 89	71-04-086	biochar	35.645
2019	BBCH 89	71-04-086	biochar	34.155
2019	BBCH 89	71-04-086	biochar	34.389
2019	BBCH 89	71-04-086	biochar	31.638
2019	BBCH 89	71-04-086	biochar	33.086
2019	BBCH 89	71-04-086	biochar	32.917
2019	BBCH 89	71-04-086	biochar	36.788
2019	BBCH 89	71-04-086	biochar	36.852
2019	BBCH 89	71-04-086	biochar	34.932
2019	BBCH 75	71-04-087	biochar	26.643
2019	BBCH 75	71-04-087	biochar	28.326
2019	BBCH 75	71-04-087	biochar	29.235
2019	BBCH 75	71-04-087	biochar	24.761
2019	BBCH 75	71-04-087	biochar	26.678
2019	BBCH 75	71-04-087	biochar	27.429
2019	BBCH 75	71-04-087	biochar	27.354
2019	BBCH 75	71-04-087	biochar	34.251
2019	BBCH 75	71-04-087	biochar	29.638
2019	BBCH 83	71-04-087	biochar	33.957
2019	BBCH 83	71-04-087	biochar	34.332
2019	BBCH 83	71-04-087	biochar	33.248
2019	BBCH 83	71-04-087	biochar	36.959
2019	BBCH 83	71-04-087	biochar	37.887
2019	BBCH 83	71-04-087	biochar	34.279
2019	BBCH 83	71-04-087	biochar	33.088
2019	BBCH 83	71-04-087	biochar	33.337
2019	BBCH 83	71-04-087	biochar	31.552
2019	BBCH 89	71-04-087	biochar	31.819
2019	BBCH 89	71-04-087	biochar	31.161
2019	BBCH 89	71-04-087	biochar	30.875
2019	BBCH 89	71-04-087	biochar	33.726
2019	BBCH 89	71-04-087	biochar	30.773
2019	BBCH 89	71-04-087	biochar	36.182
2019	BBCH 89	71-04-087	biochar	27.094
2019	BBCH 89	71-04-087	biochar	27.378
2019	BBCH 89	71-04-087	biochar	30.503
2019	BBCH 75	71-05-009	biochar	22.536
2019	BBCH 75	71-05-009	biochar	23.334
2019	BBCH 75	71-05-009	biochar	23.717
2019	BBCH 75	71-05-009	biochar	27.176
2019	BBCH 75	71-05-009	biochar	25.835
2019	BBCH 75	71-05-009	biochar	22.99
2019	BBCH 75	71-05-009	biochar	28.654
2019	BBCH 75	71-05-009	biochar	26.473
2019	BBCH 75	71-05-009	biochar	27.708
2019	BBCH 83	71-05-009	biochar	31.09
2019	BBCH 83	71-05-009	biochar	31.135
2019	BBCH 83	71-05-009	biochar	31.071
2019	BBCH 83	71-05-009	biochar	29.321
2019	BBCH 83	71-05-009	biochar	29.64
2019	BBCH 83	71-05-009	biochar	27.03
2019	BBCH 83	71-05-009	biochar	25.908
2019	BBCH 83	71-05-009	biochar	26.319
2019	BBCH 83	71-05-009	biochar	28.008
2019	BBCH 89	71-05-009	biochar	27.541
2019	BBCH 89	71-05-009	biochar	31.059
2019	BBCH 89	71-05-009	biochar	29.039
2019	BBCH 89	71-05-009	biochar	31.536
2019	BBCH 89	71-05-009	biochar	31.287
2019	BBCH 89	71-05-009	biochar	26.403
2019	BBCH 89	71-05-009	biochar	24.053
2019	BBCH 89	71-05-009	biochar	28.592
2019	BBCH 89	71-05-009	biochar	27.318
2019	BBCH 75	71-05-010	biochar	28.339
2019	BBCH 75	71-05-010	biochar	28.003
2019	BBCH 75	71-05-010	biochar	28.57
2019	BBCH 75	71-05-010	biochar	28.378
2019	BBCH 75	71-05-010	biochar	30.047
2019	BBCH 75	71-05-010	biochar	27.505
2019	BBCH 75	71-05-010	biochar	30.372
2019	BBCH 75	71-05-010	biochar	31.881
2019	BBCH 75	71-05-010	biochar	27.469
2019	BBCH 83	71-05-010	biochar	35.83
2019	BBCH 83	71-05-010	biochar	33.546
2019	BBCH 83	71-05-010	biochar	33.648
2019	BBCH 83	71-05-010	biochar	37.967
2019	BBCH 83	71-05-010	biochar	39.264
2019	BBCH 83	71-05-010	biochar	39.994
2019	BBCH 83	71-05-010	biochar	31.362
2019	BBCH 83	71-05-010	biochar	30.876
2019	BBCH 83	71-05-010	biochar	31.547
2019	BBCH 89	71-05-010	biochar	31.352
2019	BBCH 89	71-05-010	biochar	30.398
2019	BBCH 89	71-05-010	biochar	34.621
2019	BBCH 89	71-05-010	biochar	28.305
2019	BBCH 89	71-05-010	biochar	32.89
2019	BBCH 89	71-05-010	biochar	31.781
2019	BBCH 89	71-05-010	biochar	30.368
2019	BBCH 89	71-05-010	biochar	33.204
2019	BBCH 89	71-05-010	biochar	31.349
2019	BBCH 75	71-05-011	biochar	31.225
2019	BBCH 75	71-05-011	biochar	30.317
2019	BBCH 75	71-05-011	biochar	30.235
2019	BBCH 75	71-05-011	biochar	30.861
2019	BBCH 75	71-05-011	biochar	30.746
2019	BBCH 75	71-05-011	biochar	30.187
2019	BBCH 75	71-05-011	biochar	35.613
2019	BBCH 75	71-05-011	biochar	32.133
2019	BBCH 75	71-05-011	biochar	32.12
2019	BBCH 83	71-05-011	biochar	29.853
2019	BBCH 83	71-05-011	biochar	33.206
2019	BBCH 83	71-05-011	biochar	33.768
2019	BBCH 83	71-05-011	biochar	37.987
2019	BBCH 83	71-05-011	biochar	42.196
2019	BBCH 83	71-05-011	biochar	37.776
2019	BBCH 83	71-05-011	biochar	34.585
2019	BBCH 83	71-05-011	biochar	34.122
2019	BBCH 83	71-05-011	biochar	34.25
2019	BBCH 89	71-05-011	biochar	33.591
2019	BBCH 89	71-05-011	biochar	29.638
2019	BBCH 89	71-05-011	biochar	34.09
2019	BBCH 89	71-05-011	biochar	38.623
2019	BBCH 89	71-05-011	biochar	34.118
2019	BBCH 89	71-05-011	biochar	33.613
2019	BBCH 89	71-05-011	biochar	32.305
2019	BBCH 89	71-05-011	biochar	33.356
2019	BBCH 89	71-05-011	biochar	32.151
2019	BBCH 75	71-05-016	biochar	33.495
2019	BBCH 75	71-05-016	biochar	34.418
2019	BBCH 75	71-05-016	biochar	29.171
2019	BBCH 75	71-05-016	biochar	29.889
2019	BBCH 75	71-05-016	biochar	28.17
2019	BBCH 75	71-05-016	biochar	28.129
2019	BBCH 75	71-05-016	biochar	28.605
2019	BBCH 75	71-05-016	biochar	26.635
2019	BBCH 75	71-05-016	biochar	28.021
2019	BBCH 83	71-05-016	biochar	34.124
2019	BBCH 83	71-05-016	biochar	31.705
2019	BBCH 83	71-05-016	biochar	32.961
2019	BBCH 83	71-05-016	biochar	29.995
2019	BBCH 83	71-05-016	biochar	32.073
2019	BBCH 83	71-05-016	biochar	31.582
2019	BBCH 83	71-05-016	biochar	30.336
2019	BBCH 83	71-05-016	biochar	29.686
2019	BBCH 83	71-05-016	biochar	31.999
2019	BBCH 89	71-05-016	biochar	32.334
2019	BBCH 89	71-05-016	biochar	32.326
2019	BBCH 89	71-05-016	biochar	29.055
2019	BBCH 89	71-05-016	biochar	29.771
2019	BBCH 89	71-05-016	biochar	32.424
2019	BBCH 89	71-05-016	biochar	35.067
2019	BBCH 89	71-05-016	biochar	34.852
2019	BBCH 89	71-05-016	biochar	35.77
2019	BBCH 89	71-05-016	biochar	32.743
2019	BBCH 75	71-05-018	biochar	27.942
2019	BBCH 75	71-05-018	biochar	27.857
2019	BBCH 75	71-05-018	biochar	27.939
2019	BBCH 75	71-05-018	biochar	29.17
2019	BBCH 75	71-05-018	biochar	26.34
2019	BBCH 75	71-05-018	biochar	27.884
2019	BBCH 75	71-05-018	biochar	32.163
2019	BBCH 75	71-05-018	biochar	31.116
2019	BBCH 75	71-05-018	biochar	33.018
2019	BBCH 83	71-05-018	biochar	34.701
2019	BBCH 83	71-05-018	biochar	33.693
2019	BBCH 83	71-05-018	biochar	34.754
2019	BBCH 83	71-05-018	biochar	34.478
2019	BBCH 83	71-05-018	biochar	29.875
2019	BBCH 83	71-05-018	biochar	31.43
2019	BBCH 83	71-05-018	biochar	36.411
2019	BBCH 83	71-05-018	biochar	36.002
2019	BBCH 83	71-05-018	biochar	32.178
2019	BBCH 89	71-05-018	biochar	28.242
2019	BBCH 89	71-05-018	biochar	25.873
2019	BBCH 89	71-05-018	biochar	32.595
2019	BBCH 89	71-05-018	biochar	31.948
2019	BBCH 89	71-05-018	biochar	25.872
2019	BBCH 89	71-05-018	biochar	32.386
2019	BBCH 89	71-05-018	biochar	29.926
2019	BBCH 89	71-05-018	biochar	29.754
2019	BBCH 89	71-05-018	biochar	31.489
2019	BBCH 75	71-05-020	biochar	27.354
2019	BBCH 75	71-05-020	biochar	28.5
2019	BBCH 75	71-05-020	biochar	30.787
2019	BBCH 75	71-05-020	biochar	28.693
2019	BBCH 75	71-05-020	biochar	30.668
2019	BBCH 75	71-05-020	biochar	33.716
2019	BBCH 75	71-05-020	biochar	23.856
2019	BBCH 75	71-05-020	biochar	24.022
2019	BBCH 75	71-05-020	biochar	26.5
2019	BBCH 83	71-05-020	biochar	32.787
2019	BBCH 83	71-05-020	biochar	33.061
2019	BBCH 83	71-05-020	biochar	33.583
2019	BBCH 83	71-05-020	biochar	28.724
2019	BBCH 83	71-05-020	biochar	30.273
2019	BBCH 83	71-05-020	biochar	32.184
2019	BBCH 83	71-05-020	biochar	32.147
2019	BBCH 83	71-05-020	biochar	30.67
2019	BBCH 83	71-05-020	biochar	31.136
2019	BBCH 89	71-05-020	biochar	29.655
2019	BBCH 89	71-05-020	biochar	27.7
2019	BBCH 89	71-05-020	biochar	27.694
2019	BBCH 89	71-05-020	biochar	26.798
2019	BBCH 89	71-05-020	biochar	29.219
2019	BBCH 89	71-05-020	biochar	28.738
2019	BBCH 89	71-05-020	biochar	26.916
2019	BBCH 89	71-05-020	biochar	30.277
2019	BBCH 89	71-05-020	biochar	29.642
2019	BBCH 75	71-05-032	biochar	26.054
2019	BBCH 75	71-05-032	biochar	26.435
2019	BBCH 75	71-05-032	biochar	25.608
2019	BBCH 75	71-05-032	biochar	25.961
2019	BBCH 75	71-05-032	biochar	31.394
2019	BBCH 75	71-05-032	biochar	29.776
2019	BBCH 75	71-05-032	biochar	24.847
2019	BBCH 75	71-05-032	biochar	27.785
2019	BBCH 75	71-05-032	biochar	25.683
2019	BBCH 83	71-05-032	biochar	31.656
2019	BBCH 83	71-05-032	biochar	32.291
2019	BBCH 83	71-05-032	biochar	32.447
2019	BBCH 83	71-05-032	biochar	28.234
2019	BBCH 83	71-05-032	biochar	29.205
2019	BBCH 83	71-05-032	biochar	31.013
2019	BBCH 83	71-05-032	biochar	33.255
2019	BBCH 83	71-05-032	biochar	31.803
2019	BBCH 83	71-05-032	biochar	34.072
2019	BBCH 89	71-05-032	biochar	30.879
2019	BBCH 89	71-05-032	biochar	26.492
2019	BBCH 89	71-05-032	biochar	30.77
2019	BBCH 89	71-05-032	biochar	31.752
2019	BBCH 89	71-05-032	biochar	29.068
2019	BBCH 89	71-05-032	biochar	28.644
2019	BBCH 89	71-05-032	biochar	31.564
2019	BBCH 89	71-05-032	biochar	31.986
2019	BBCH 89	71-05-032	biochar	33.197
2019	BBCH 75	71-05-034	biochar	33.105
2019	BBCH 75	71-05-034	biochar	33.606
2019	BBCH 75	71-05-034	biochar	31.689
2019	BBCH 75	71-05-034	biochar	27.519
2019	BBCH 75	71-05-034	biochar	27.905
2019	BBCH 75	71-05-034	biochar	31.667
2019	BBCH 75	71-05-034	biochar	31.533
2019	BBCH 75	71-05-034	biochar	34.035
2019	BBCH 75	71-05-034	biochar	29.17
2019	BBCH 83	71-05-034	biochar	34.745
2019	BBCH 83	71-05-034	biochar	31.276
2019	BBCH 83	71-05-034	biochar	35.505
2019	BBCH 83	71-05-034	biochar	28.559
2019	BBCH 83	71-05-034	biochar	30.215
2019	BBCH 83	71-05-034	biochar	31.883
2019	BBCH 83	71-05-034	biochar	37.663
2019	BBCH 83	71-05-034	biochar	34.503
2019	BBCH 83	71-05-034	biochar	37.48
2019	BBCH 89	71-05-034	biochar	29.187
2019	BBCH 89	71-05-034	biochar	32.106
2019	BBCH 89	71-05-034	biochar	29.386
2019	BBCH 89	71-05-034	biochar	34.002
2019	BBCH 89	71-05-034	biochar	31.904
2019	BBCH 89	71-05-034	biochar	32.219
2019	BBCH 89	71-05-034	biochar	34.249
2019	BBCH 89	71-05-034	biochar	33.951
2019	BBCH 89	71-05-034	biochar	36.116
2019	BBCH 75	71-05-036	biochar	33.845
2019	BBCH 75	71-05-036	biochar	31.422
2019	BBCH 75	71-05-036	biochar	32.356
2019	BBCH 75	71-05-036	biochar	29.213
2019	BBCH 75	71-05-036	biochar	27.829
2019	BBCH 75	71-05-036	biochar	28.996
2019	BBCH 75	71-05-036	biochar	29.044
2019	BBCH 75	71-05-036	biochar	30.196
2019	BBCH 75	71-05-036	biochar	28.314
2019	BBCH 83	71-05-036	biochar	32.991
2019	BBCH 83	71-05-036	biochar	31.271
2019	BBCH 83	71-05-036	biochar	30.133
2019	BBCH 83	71-05-036	biochar	33.309
2019	BBCH 83	71-05-036	biochar	33.953
2019	BBCH 83	71-05-036	biochar	28.806
2019	BBCH 83	71-05-036	biochar	32.412
2019	BBCH 83	71-05-036	biochar	38.74
2019	BBCH 83	71-05-036	biochar	36.748
2019	BBCH 89	71-05-036	biochar	31.694
2019	BBCH 89	71-05-036	biochar	33.801
2019	BBCH 89	71-05-036	biochar	36.657
2019	BBCH 89	71-05-036	biochar	29.247
2019	BBCH 89	71-05-036	biochar	27.504
2019	BBCH 89	71-05-036	biochar	30.103
2019	BBCH 89	71-05-036	biochar	30.279
2019	BBCH 89	71-05-036	biochar	33.918
2019	BBCH 89	71-05-036	biochar	32.621
2019	BBCH 75	71-05-048	biochar	25.498
2019	BBCH 75	71-05-048	biochar	25.985
2019	BBCH 75	71-05-048	biochar	26.183
2019	BBCH 75	71-05-048	biochar	21.45
2019	BBCH 75	71-05-048	biochar	24.669
2019	BBCH 75	71-05-048	biochar	24.934
2019	BBCH 75	71-05-048	biochar	28.399
2019	BBCH 75	71-05-048	biochar	30.004
2019	BBCH 75	71-05-048	biochar	28.957
2019	BBCH 83	71-05-048	biochar	31.491
2019	BBCH 83	71-05-048	biochar	32.445
2019	BBCH 83	71-05-048	biochar	30.673
2019	BBCH 83	71-05-048	biochar	31.54
2019	BBCH 83	71-05-048	biochar	31.929
2019	BBCH 83	71-05-048	biochar	34.611
2019	BBCH 83	71-05-048	biochar	30.725
2019	BBCH 83	71-05-048	biochar	32.989
2019	BBCH 83	71-05-048	biochar	30.771
2019	BBCH 89	71-05-048	biochar	30.637
2019	BBCH 89	71-05-048	biochar	33.015
2019	BBCH 89	71-05-048	biochar	32.042
2019	BBCH 89	71-05-048	biochar	31.043
2019	BBCH 89	71-05-048	biochar	33.347
2019	BBCH 89	71-05-048	biochar	31.353
2019	BBCH 89	71-05-048	biochar	26.281
2019	BBCH 89	71-05-048	biochar	27.24
2019	BBCH 89	71-05-048	biochar	29.716
2019	BBCH 75	71-05-050	biochar	28.301
2019	BBCH 75	71-05-050	biochar	25.911
2019	BBCH 75	71-05-050	biochar	26.099
2019	BBCH 75	71-05-050	biochar	26.457
2019	BBCH 75	71-05-050	biochar	28.802
2019	BBCH 75	71-05-050	biochar	26.931
2019	BBCH 75	71-05-050	biochar	31.261
2019	BBCH 75	71-05-050	biochar	29.082
2019	BBCH 75	71-05-050	biochar	31.036
2019	BBCH 83	71-05-050	biochar	32.701
2019	BBCH 83	71-05-050	biochar	35.136
2019	BBCH 83	71-05-050	biochar	32.936
2019	BBCH 83	71-05-050	biochar	33.886
2019	BBCH 83	71-05-050	biochar	31.92
2019	BBCH 83	71-05-050	biochar	31.157
2019	BBCH 83	71-05-050	biochar	27.783
2019	BBCH 83	71-05-050	biochar	32.045
2019	BBCH 83	71-05-050	biochar	27.845
2019	BBCH 89	71-05-050	biochar	34.438
2019	BBCH 89	71-05-050	biochar	32.72
2019	BBCH 89	71-05-050	biochar	31.611
2019	BBCH 89	71-05-050	biochar	32.648
2019	BBCH 89	71-05-050	biochar	38.182
2019	BBCH 89	71-05-050	biochar	34.941
2019	BBCH 89	71-05-050	biochar	32.295
2019	BBCH 89	71-05-050	biochar	25.515
2019	BBCH 89	71-05-050	biochar	30.173
[truncated: 24,295 more rows]
