# Supplementary material for: Deep incorporation of organic amendments into soils of a ‘Calardis Musqué’ vineyard: effects on greenhouse gas emissions, vine vigor, and grape quality
Source: Front Plant Sci. 2023 Nov 16;14:1253458. doi: 10.3389/fpls.2023.1253458 (PMC10687477; doi:10.3389/fpls.2023.1253458)
Supplement: Supplementary file 3 [file Table_3.xlsx]

## Sheet: Tabelle2
Supplementary Table 3. Results of nitrogen balance index (NBI) measurements performed in the years 2019-2022 with grapevines grown on the different organic amendments (OA).
year	BBCH	plant-ID	OA	NBI
2019	BBCH 75	71-02-008	compost	12.78
2019	BBCH 75	71-02-008	compost	12.4
2019	BBCH 75	71-02-008	compost	13.33
2019	BBCH 75	71-02-008	compost	14.94
2019	BBCH 75	71-02-008	compost	14.66
2019	BBCH 75	71-02-008	compost	10.97
2019	BBCH 75	71-02-008	compost	11.46
2019	BBCH 75	71-02-008	compost	12.94
2019	BBCH 83	71-02-008	compost	12.69
2019	BBCH 83	71-02-008	compost	13.61
2019	BBCH 83	71-02-008	compost	13.84
2019	BBCH 83	71-02-008	compost	18.72
2019	BBCH 83	71-02-008	compost	20.86
2019	BBCH 83	71-02-008	compost	16.41
2019	BBCH 83	71-02-008	compost	18.58
2019	BBCH 83	71-02-008	compost	16.12
2019	BBCH 83	71-02-008	compost	16.01
2019	BBCH 89	71-02-008	compost	13.74
2019	BBCH 89	71-02-008	compost	14.25
2019	BBCH 89	71-02-008	compost	14.73
2019	BBCH 89	71-02-008	compost	15.16
2019	BBCH 89	71-02-008	compost	13.49
2019	BBCH 89	71-02-008	compost	15.76
2019	BBCH 89	71-02-008	compost	12.47
2019	BBCH 89	71-02-008	compost	12.5
2019	BBCH 89	71-02-008	compost	10.76
2019	BBCH 75	71-02-009	compost	12.81
2019	BBCH 75	71-02-009	compost	12.06
2019	BBCH 75	71-02-009	compost	13.28
2019	BBCH 75	71-02-009	compost	12.31
2019	BBCH 75	71-02-009	compost	11.72
2019	BBCH 75	71-02-009	compost	12.26
2019	BBCH 75	71-02-009	compost	14.52
2019	BBCH 75	71-02-009	compost	12.02
2019	BBCH 83	71-02-009	compost	14.32
2019	BBCH 83	71-02-009	compost	13.86
2019	BBCH 83	71-02-009	compost	15.79
2019	BBCH 83	71-02-009	compost	12.6
2019	BBCH 83	71-02-009	compost	13.91
2019	BBCH 83	71-02-009	compost	14.43
2019	BBCH 83	71-02-009	compost	13.22
2019	BBCH 83	71-02-009	compost	14.29
2019	BBCH 89	71-02-009	compost	13.15
2019	BBCH 89	71-02-009	compost	14.98
2019	BBCH 89	71-02-009	compost	14.74
2019	BBCH 89	71-02-009	compost	13.91
2019	BBCH 89	71-02-009	compost	14.41
2019	BBCH 89	71-02-009	compost	15.24
2019	BBCH 89	71-02-009	compost	15.48
2019	BBCH 89	71-02-009	compost	14.65
2019	BBCH 75	71-02-011	compost	14.45
2019	BBCH 75	71-02-011	compost	14.9
2019	BBCH 75	71-02-011	compost	17.12
2019	BBCH 75	71-02-011	compost	13.94
2019	BBCH 75	71-02-011	compost	15.08
2019	BBCH 75	71-02-011	compost	16.29
2019	BBCH 75	71-02-011	compost	14.55
2019	BBCH 75	71-02-011	compost	15.11
2019	BBCH 83	71-02-011	compost	16.08
2019	BBCH 83	71-02-011	compost	17.81
2019	BBCH 83	71-02-011	compost	16.1
2019	BBCH 83	71-02-011	compost	12.45
2019	BBCH 83	71-02-011	compost	13
2019	BBCH 83	71-02-011	compost	15.08
2019	BBCH 83	71-02-011	compost	18.52
2019	BBCH 83	71-02-011	compost	19.06
2019	BBCH 83	71-02-011	compost	22.01
2019	BBCH 89	71-02-011	compost	13.28
2019	BBCH 89	71-02-011	compost	15.6
2019	BBCH 89	71-02-011	compost	13.37
2019	BBCH 89	71-02-011	compost	16.27
2019	BBCH 89	71-02-011	compost	12.78
2019	BBCH 89	71-02-011	compost	11.69
2019	BBCH 89	71-02-011	compost	15.04
2019	BBCH 75	71-02-016	compost	13.34
2019	BBCH 75	71-02-016	compost	15.29
2019	BBCH 75	71-02-016	compost	14.3
2019	BBCH 75	71-02-016	compost	13.05
2019	BBCH 75	71-02-016	compost	15.26
2019	BBCH 75	71-02-016	compost	16.72
2019	BBCH 75	71-02-016	compost	15.78
2019	BBCH 75	71-02-016	compost	17.84
2019	BBCH 83	71-02-016	compost	14.95
2019	BBCH 83	71-02-016	compost	18.22
2019	BBCH 83	71-02-016	compost	18.08
2019	BBCH 83	71-02-016	compost	16.77
2019	BBCH 83	71-02-016	compost	17.62
2019	BBCH 83	71-02-016	compost	12.21
2019	BBCH 83	71-02-016	compost	14.93
2019	BBCH 83	71-02-016	compost	15.67
2019	BBCH 89	71-02-016	compost	15.54
2019	BBCH 89	71-02-016	compost	18.61
2019	BBCH 89	71-02-016	compost	18.3
2019	BBCH 89	71-02-016	compost	15.38
2019	BBCH 89	71-02-016	compost	15.57
2019	BBCH 89	71-02-016	compost	18.06
2019	BBCH 89	71-02-016	compost	16.33
2019	BBCH 89	71-02-016	compost	16.3
2019	BBCH 75	71-02-018	compost	15.04
2019	BBCH 75	71-02-018	compost	13.47
2019	BBCH 75	71-02-018	compost	12.52
2019	BBCH 75	71-02-018	compost	14.56
2019	BBCH 75	71-02-018	compost	15.02
2019	BBCH 75	71-02-018	compost	13.76
2019	BBCH 75	71-02-018	compost	14.18
2019	BBCH 75	71-02-018	compost	16.02
2019	BBCH 83	71-02-018	compost	13.83
2019	BBCH 83	71-02-018	compost	19.02
2019	BBCH 83	71-02-018	compost	17.93
2019	BBCH 83	71-02-018	compost	15.93
2019	BBCH 83	71-02-018	compost	15.7
2019	BBCH 83	71-02-018	compost	13.65
2019	BBCH 83	71-02-018	compost	15.39
2019	BBCH 83	71-02-018	compost	14.93
2019	BBCH 83	71-02-018	compost	16.99
2019	BBCH 89	71-02-018	compost	13.29
2019	BBCH 89	71-02-018	compost	13.64
2019	BBCH 89	71-02-018	compost	13.52
2019	BBCH 89	71-02-018	compost	18.26
2019	BBCH 89	71-02-018	compost	17.91
2019	BBCH 89	71-02-018	compost	15.02
2019	BBCH 89	71-02-018	compost	13.68
2019	BBCH 89	71-02-018	compost	14.02
2019	BBCH 89	71-02-018	compost	13.22
2019	BBCH 75	71-02-020	compost	16.42
2019	BBCH 75	71-02-020	compost	16.99
2019	BBCH 75	71-02-020	compost	14.95
2019	BBCH 75	71-02-020	compost	15.37
2019	BBCH 75	71-02-020	compost	11.53
2019	BBCH 75	71-02-020	compost	9.83
2019	BBCH 75	71-02-020	compost	13.51
2019	BBCH 83	71-02-020	compost	15.25
2019	BBCH 83	71-02-020	compost	18.9
2019	BBCH 83	71-02-020	compost	18.23
2019	BBCH 83	71-02-020	compost	16.4
2019	BBCH 83	71-02-020	compost	15.09
2019	BBCH 83	71-02-020	compost	21.67
2019	BBCH 83	71-02-020	compost	17.94
2019	BBCH 83	71-02-020	compost	17.82
2019	BBCH 83	71-02-020	compost	16.73
2019	BBCH 89	71-02-020	compost	16.31
2019	BBCH 89	71-02-020	compost	17
2019	BBCH 89	71-02-020	compost	14.56
2019	BBCH 89	71-02-020	compost	13.2
2019	BBCH 89	71-02-020	compost	15.03
2019	BBCH 89	71-02-020	compost	13.92
2019	BBCH 89	71-02-020	compost	18.11
2019	BBCH 75	71-02-032	compost	12.82
2019	BBCH 75	71-02-032	compost	13.96
2019	BBCH 75	71-02-032	compost	16.75
2019	BBCH 75	71-02-032	compost	12.46
2019	BBCH 75	71-02-032	compost	13.22
2019	BBCH 75	71-02-032	compost	12.89
2019	BBCH 75	71-02-032	compost	14.35
2019	BBCH 75	71-02-032	compost	13.79
2019	BBCH 75	71-02-032	compost	14.2
2019	BBCH 83	71-02-032	compost	13.91
2019	BBCH 83	71-02-032	compost	15.56
2019	BBCH 83	71-02-032	compost	15.64
2019	BBCH 83	71-02-032	compost	14.2
2019	BBCH 83	71-02-032	compost	16.15
2019	BBCH 83	71-02-032	compost	15.2
2019	BBCH 83	71-02-032	compost	16.97
2019	BBCH 83	71-02-032	compost	15.01
2019	BBCH 89	71-02-032	compost	13.97
2019	BBCH 89	71-02-032	compost	12.82
2019	BBCH 89	71-02-032	compost	14.69
2019	BBCH 89	71-02-032	compost	17.22
2019	BBCH 89	71-02-032	compost	14.75
2019	BBCH 89	71-02-032	compost	16.34
2019	BBCH 89	71-02-032	compost	17.13
2019	BBCH 89	71-02-032	compost	15.93
2019	BBCH 75	71-02-034	compost	14.72
2019	BBCH 75	71-02-034	compost	15.46
2019	BBCH 75	71-02-034	compost	12.74
2019	BBCH 75	71-02-034	compost	10.93
2019	BBCH 75	71-02-034	compost	12.61
2019	BBCH 75	71-02-034	compost	14.62
2019	BBCH 75	71-02-034	compost	11.81
2019	BBCH 75	71-02-034	compost	11.77
2019	BBCH 83	71-02-034	compost	14.35
2019	BBCH 83	71-02-034	compost	15.3
2019	BBCH 83	71-02-034	compost	13.44
2019	BBCH 83	71-02-034	compost	14.2
2019	BBCH 83	71-02-034	compost	16.07
2019	BBCH 83	71-02-034	compost	14.92
2019	BBCH 83	71-02-034	compost	14.28
2019	BBCH 83	71-02-034	compost	15.01
2019	BBCH 89	71-02-034	compost	13.92
2019	BBCH 89	71-02-034	compost	13.9
2019	BBCH 89	71-02-034	compost	15.74
2019	BBCH 89	71-02-034	compost	16.4
2019	BBCH 89	71-02-034	compost	15.07
2019	BBCH 89	71-02-034	compost	14.88
2019	BBCH 89	71-02-034	compost	15.61
2019	BBCH 75	71-02-036	compost	15.11
2019	BBCH 75	71-02-036	compost	16.06
2019	BBCH 75	71-02-036	compost	15.14
2019	BBCH 75	71-02-036	compost	20.52
2019	BBCH 75	71-02-036	compost	15.01
2019	BBCH 75	71-02-036	compost	16.05
2019	BBCH 75	71-02-036	compost	15.66
2019	BBCH 83	71-02-036	compost	16
2019	BBCH 83	71-02-036	compost	19.68
2019	BBCH 83	71-02-036	compost	14.91
2019	BBCH 83	71-02-036	compost	18.26
2019	BBCH 83	71-02-036	compost	19.62
2019	BBCH 83	71-02-036	compost	16.67
2019	BBCH 83	71-02-036	compost	19.66
2019	BBCH 83	71-02-036	compost	14.07
2019	BBCH 89	71-02-036	compost	14.37
2019	BBCH 89	71-02-036	compost	17.56
2019	BBCH 89	71-02-036	compost	18.36
2019	BBCH 89	71-02-036	compost	20.04
2019	BBCH 89	71-02-036	compost	14.43
2019	BBCH 89	71-02-036	compost	14.51
2019	BBCH 89	71-02-036	compost	17.57
2019	BBCH 89	71-02-036	compost	17.29
2019	BBCH 75	71-02-049	compost	15.2
2019	BBCH 75	71-02-049	compost	13.63
2019	BBCH 75	71-02-049	compost	13.37
2019	BBCH 75	71-02-049	compost	15.57
2019	BBCH 75	71-02-049	compost	15.55
2019	BBCH 75	71-02-049	compost	16.07
2019	BBCH 75	71-02-049	compost	15.05
2019	BBCH 83	71-02-049	compost	14.17
2019	BBCH 83	71-02-049	compost	13.63
2019	BBCH 83	71-02-049	compost	13.58
2019	BBCH 83	71-02-049	compost	15.75
2019	BBCH 83	71-02-049	compost	16.08
2019	BBCH 83	71-02-049	compost	15.35
2019	BBCH 83	71-02-049	compost	14.48
2019	BBCH 83	71-02-049	compost	14.77
2019	BBCH 89	71-02-049	compost	15.48
2019	BBCH 89	71-02-049	compost	15.2
2019	BBCH 89	71-02-049	compost	16.29
2019	BBCH 89	71-02-049	compost	15.99
2019	BBCH 89	71-02-049	compost	15.23
2019	BBCH 89	71-02-049	compost	16.66
2019	BBCH 89	71-02-049	compost	14.11
2019	BBCH 89	71-02-049	compost	14.44
2019	BBCH 75	71-02-051	compost	12.19
2019	BBCH 75	71-02-051	compost	13
2019	BBCH 75	71-02-051	compost	11.83
2019	BBCH 75	71-02-051	compost	11
2019	BBCH 75	71-02-051	compost	9.29
2019	BBCH 75	71-02-051	compost	12.4
2019	BBCH 75	71-02-051	compost	13.23
2019	BBCH 75	71-02-051	compost	13.05
2019	BBCH 75	71-02-051	compost	12.48
2019	BBCH 83	71-02-051	compost	12.48
2019	BBCH 83	71-02-051	compost	14.66
2019	BBCH 83	71-02-051	compost	13.26
2019	BBCH 83	71-02-051	compost	13.8
2019	BBCH 83	71-02-051	compost	12.41
2019	BBCH 83	71-02-051	compost	12.33
2019	BBCH 83	71-02-051	compost	14.12
2019	BBCH 83	71-02-051	compost	12.37
2019	BBCH 83	71-02-051	compost	11.54
2019	BBCH 89	71-02-051	compost	12.82
2019	BBCH 89	71-02-051	compost	9.42
2019	BBCH 89	71-02-051	compost	10.57
2019	BBCH 89	71-02-051	compost	14.95
2019	BBCH 89	71-02-051	compost	13.28
2019	BBCH 89	71-02-051	compost	13.12
2019	BBCH 89	71-02-051	compost	13.66
2019	BBCH 89	71-02-051	compost	13.75
2019	BBCH 75	71-02-053	compost	12.68
2019	BBCH 75	71-02-053	compost	11.9
2019	BBCH 75	71-02-053	compost	10.25
2019	BBCH 75	71-02-053	compost	12.27
2019	BBCH 75	71-02-053	compost	12
2019	BBCH 75	71-02-053	compost	10.23
2019	BBCH 75	71-02-053	compost	12.87
2019	BBCH 75	71-02-053	compost	11.98
2019	BBCH 75	71-02-053	compost	12.86
2019	BBCH 83	71-02-053	compost	14.02
2019	BBCH 83	71-02-053	compost	12.95
2019	BBCH 83	71-02-053	compost	12.43
2019	BBCH 83	71-02-053	compost	13.31
2019	BBCH 83	71-02-053	compost	10.91
2019	BBCH 83	71-02-053	compost	11.48
2019	BBCH 83	71-02-053	compost	9.43
2019	BBCH 89	71-02-053	compost	13.91
2019	BBCH 89	71-02-053	compost	12.39
2019	BBCH 89	71-02-053	compost	13.56
2019	BBCH 89	71-02-053	compost	12.71
2019	BBCH 89	71-02-053	compost	12.39
2019	BBCH 89	71-02-053	compost	11.47
2019	BBCH 89	71-02-053	compost	13.11
2019	BBCH 89	71-02-053	compost	9.93
2019	BBCH 75	71-02-062	compost	13.47
2019	BBCH 75	71-02-062	compost	11.8
2019	BBCH 75	71-02-062	compost	14.45
2019	BBCH 75	71-02-062	compost	15.43
2019	BBCH 75	71-02-062	compost	13.13
2019	BBCH 75	71-02-062	compost	16.48
2019	BBCH 75	71-02-062	compost	16.61
2019	BBCH 75	71-02-062	compost	12.31
2019	BBCH 83	71-02-062	compost	15.55
2019	BBCH 83	71-02-062	compost	13.87
2019	BBCH 83	71-02-062	compost	13.99
2019	BBCH 83	71-02-062	compost	16.09
2019	BBCH 83	71-02-062	compost	18.04
2019	BBCH 83	71-02-062	compost	12.44
2019	BBCH 83	71-02-062	compost	13.92
2019	BBCH 83	71-02-062	compost	13.59
2019	BBCH 89	71-02-062	compost	13.45
2019	BBCH 89	71-02-062	compost	13.13
2019	BBCH 89	71-02-062	compost	12.93
2019	BBCH 89	71-02-062	compost	16.33
2019	BBCH 89	71-02-062	compost	13.37
2019	BBCH 89	71-02-062	compost	12.88
2019	BBCH 89	71-02-062	compost	12.4
2019	BBCH 75	71-02-064	compost	9.69
2019	BBCH 75	71-02-064	compost	11.22
2019	BBCH 75	71-02-064	compost	11.51
2019	BBCH 75	71-02-064	compost	10.05
2019	BBCH 75	71-02-064	compost	8.54
2019	BBCH 75	71-02-064	compost	13.53
2019	BBCH 75	71-02-064	compost	13.65
2019	BBCH 75	71-02-064	compost	11.53
2019	BBCH 83	71-02-064	compost	13.58
2019	BBCH 83	71-02-064	compost	13.1
2019	BBCH 83	71-02-064	compost	11.86
2019	BBCH 83	71-02-064	compost	15.71
2019	BBCH 83	71-02-064	compost	15.38
2019	BBCH 83	71-02-064	compost	11.71
2019	BBCH 83	71-02-064	compost	11.74
2019	BBCH 89	71-02-064	compost	13.74
2019	BBCH 89	71-02-064	compost	13.67
2019	BBCH 89	71-02-064	compost	14.48
2019	BBCH 89	71-02-064	compost	15.03
2019	BBCH 89	71-02-064	compost	14.95
2019	BBCH 89	71-02-064	compost	13.78
2019	BBCH 89	71-02-064	compost	14.84
2019	BBCH 89	71-02-064	compost	13.39
2019	BBCH 75	71-02-066	compost	16.23
2019	BBCH 75	71-02-066	compost	14.22
2019	BBCH 75	71-02-066	compost	13.99
2019	BBCH 75	71-02-066	compost	12.76
2019	BBCH 75	71-02-066	compost	12.43
2019	BBCH 75	71-02-066	compost	12.03
2019	BBCH 75	71-02-066	compost	16.14
2019	BBCH 75	71-02-066	compost	16.08
2019	BBCH 75	71-02-066	compost	14.7
2019	BBCH 83	71-02-066	compost	15.82
2019	BBCH 83	71-02-066	compost	12.34
2019	BBCH 83	71-02-066	compost	14.17
2019	BBCH 83	71-02-066	compost	14.49
2019	BBCH 83	71-02-066	compost	15.73
2019	BBCH 83	71-02-066	compost	16.15
2019	BBCH 83	71-02-066	compost	16.82
2019	BBCH 83	71-02-066	compost	17.13
2019	BBCH 89	71-02-066	compost	16.39
2019	BBCH 89	71-02-066	compost	16.98
2019	BBCH 89	71-02-066	compost	13.46
2019	BBCH 89	71-02-066	compost	16.25
2019	BBCH 89	71-02-066	compost	15.54
2019	BBCH 89	71-02-066	compost	12.31
2019	BBCH 89	71-02-066	compost	16.31
2019	BBCH 75	71-02-077	compost	11.9
2019	BBCH 75	71-02-077	compost	12.09
2019	BBCH 75	71-02-077	compost	10.67
2019	BBCH 75	71-02-077	compost	11.32
2019	BBCH 75	71-02-077	compost	12.07
2019	BBCH 75	71-02-077	compost	11.71
2019	BBCH 75	71-02-077	compost	10.36
2019	BBCH 75	71-02-077	compost	12.11
2019	BBCH 83	71-02-077	compost	11.57
2019	BBCH 83	71-02-077	compost	12.09
2019	BBCH 83	71-02-077	compost	10.82
2019	BBCH 83	71-02-077	compost	13.08
2019	BBCH 83	71-02-077	compost	15.07
2019	BBCH 83	71-02-077	compost	13.42
2019	BBCH 83	71-02-077	compost	13.66
2019	BBCH 83	71-02-077	compost	13.16
2019	BBCH 89	71-02-077	compost	12.79
2019	BBCH 89	71-02-077	compost	13.1
2019	BBCH 89	71-02-077	compost	13.65
2019	BBCH 89	71-02-077	compost	13.3
2019	BBCH 89	71-02-077	compost	12.28
2019	BBCH 89	71-02-077	compost	14.48
2019	BBCH 89	71-02-077	compost	10.78
2019	BBCH 89	71-02-077	compost	11.78
2019	BBCH 89	71-02-077	compost	11.2
2019	BBCH 75	71-02-079	compost	9.73
2019	BBCH 75	71-02-079	compost	9.48
2019	BBCH 75	71-02-079	compost	9.88
2019	BBCH 75	71-02-079	compost	11.86
2019	BBCH 75	71-02-079	compost	11.08
2019	BBCH 75	71-02-079	compost	10.83
2019	BBCH 75	71-02-079	compost	10.65
2019	BBCH 75	71-02-079	compost	12.18
2019	BBCH 83	71-02-079	compost	11.8
2019	BBCH 83	71-02-079	compost	12.98
2019	BBCH 83	71-02-079	compost	11.79
2019	BBCH 83	71-02-079	compost	15.69
2019	BBCH 83	71-02-079	compost	13.31
2019	BBCH 83	71-02-079	compost	14.92
2019	BBCH 83	71-02-079	compost	16.23
2019	BBCH 89	71-02-079	compost	13.01
2019	BBCH 89	71-02-079	compost	13.62
2019	BBCH 89	71-02-079	compost	13.93
2019	BBCH 89	71-02-079	compost	15.45
2019	BBCH 89	71-02-079	compost	13.39
2019	BBCH 89	71-02-079	compost	16.14
2019	BBCH 89	71-02-079	compost	13.01
2019	BBCH 89	71-02-079	compost	11.73
2019	BBCH 89	71-02-079	compost	11.84
2019	BBCH 75	71-02-080	compost	9.41
2019	BBCH 75	71-02-080	compost	10.22
2019	BBCH 75	71-02-080	compost	12.25
2019	BBCH 75	71-02-080	compost	13.17
2019	BBCH 75	71-02-080	compost	12.03
2019	BBCH 75	71-02-080	compost	11.44
2019	BBCH 75	71-02-080	compost	11.48
2019	BBCH 75	71-02-080	compost	10.82
2019	BBCH 83	71-02-080	compost	12.14
2019	BBCH 83	71-02-080	compost	12
2019	BBCH 83	71-02-080	compost	10.79
2019	BBCH 83	71-02-080	compost	10.28
2019	BBCH 83	71-02-080	compost	11.71
2019	BBCH 83	71-02-080	compost	17.5
2019	BBCH 83	71-02-080	compost	18.49
2019	BBCH 83	71-02-080	compost	17.44
2019	BBCH 89	71-02-080	compost	15.57
2019	BBCH 89	71-02-080	compost	13.12
2019	BBCH 89	71-02-080	compost	13.43
2019	BBCH 89	71-02-080	compost	13.92
2019	BBCH 89	71-02-080	compost	15.17
2019	BBCH 89	71-02-080	compost	16.95
2019	BBCH 89	71-02-080	compost	16.59
2019	BBCH 89	71-02-080	compost	14.83
2019	BBCH 75	71-02-084	compost	10.87
2019	BBCH 75	71-02-084	compost	9.48
2019	BBCH 75	71-02-084	compost	11.13
2019	BBCH 75	71-02-084	compost	10.77
2019	BBCH 75	71-02-084	compost	12.95
2019	BBCH 75	71-02-084	compost	9.43
2019	BBCH 75	71-02-084	compost	11.97
2019	BBCH 75	71-02-084	compost	14.62
2019	BBCH 83	71-02-084	compost	14.01
2019	BBCH 83	71-02-084	compost	14.34
2019	BBCH 83	71-02-084	compost	12.69
2019	BBCH 83	71-02-084	compost	15.62
2019	BBCH 83	71-02-084	compost	13.87
2019	BBCH 83	71-02-084	compost	13
2019	BBCH 83	71-02-084	compost	12.27
2019	BBCH 83	71-02-084	compost	12.31
2019	BBCH 89	71-02-084	compost	13.21
2019	BBCH 89	71-02-084	compost	14.33
2019	BBCH 89	71-02-084	compost	14.05
2019	BBCH 89	71-02-084	compost	14.42
2019	BBCH 89	71-02-084	compost	15.14
2019	BBCH 89	71-02-084	compost	13.43
2019	BBCH 89	71-02-084	compost	13.24
2019	BBCH 89	71-02-084	compost	12.88
2019	BBCH 75	71-02-085	compost	14.84
2019	BBCH 75	71-02-085	compost	14.73
2019	BBCH 75	71-02-085	compost	16.26
2019	BBCH 75	71-02-085	compost	13.7
2019	BBCH 75	71-02-085	compost	14.62
2019	BBCH 75	71-02-085	compost	14.15
2019	BBCH 75	71-02-085	compost	12.58
2019	BBCH 75	71-02-085	compost	13.5
2019	BBCH 75	71-02-085	compost	14.92
2019	BBCH 83	71-02-085	compost	15.56
2019	BBCH 83	71-02-085	compost	15.2
2019	BBCH 83	71-02-085	compost	15.53
2019	BBCH 83	71-02-085	compost	14.35
2019	BBCH 83	71-02-085	compost	14.83
2019	BBCH 83	71-02-085	compost	17.28
2019	BBCH 83	71-02-085	compost	16
2019	BBCH 83	71-02-085	compost	15.16
2019	BBCH 83	71-02-085	compost	14.72
2019	BBCH 89	71-02-085	compost	12.75
2019	BBCH 89	71-02-085	compost	15.21
2019	BBCH 89	71-02-085	compost	15.9
2019	BBCH 89	71-02-085	compost	14.14
2019	BBCH 89	71-02-085	compost	12.39
2019	BBCH 89	71-02-085	compost	13.39
2019	BBCH 89	71-02-085	compost	15.39
2019	BBCH 89	71-02-085	compost	16.71
2019	BBCH 75	71-02-086	compost	11.66
2019	BBCH 75	71-02-086	compost	11.59
2019	BBCH 75	71-02-086	compost	12.58
2019	BBCH 75	71-02-086	compost	10.64
2019	BBCH 75	71-02-086	compost	10.64
2019	BBCH 75	71-02-086	compost	12.85
2019	BBCH 75	71-02-086	compost	11.17
2019	BBCH 75	71-02-086	compost	10.38
2019	BBCH 75	71-02-086	compost	10.49
2019	BBCH 83	71-02-086	compost	14.04
2019	BBCH 83	71-02-086	compost	10.23
2019	BBCH 83	71-02-086	compost	12.96
2019	BBCH 83	71-02-086	compost	11.11
2019	BBCH 83	71-02-086	compost	12.21
2019	BBCH 83	71-02-086	compost	16.2
2019	BBCH 83	71-02-086	compost	18.01
2019	BBCH 89	71-02-086	compost	14.43
2019	BBCH 89	71-02-086	compost	12.98
2019	BBCH 89	71-02-086	compost	13.95
2019	BBCH 89	71-02-086	compost	15.54
2019	BBCH 89	71-02-086	compost	12.45
2019	BBCH 89	71-02-086	compost	12.07
2019	BBCH 89	71-02-086	compost	13.6
2019	BBCH 89	71-02-086	compost	12.81
2019	BBCH 89	71-02-086	compost	12.96
2019	BBCH 75	71-03-009	compost	15.69
2019	BBCH 75	71-03-009	compost	15.42
2019	BBCH 75	71-03-009	compost	15.92
2019	BBCH 75	71-03-009	compost	11.52
2019	BBCH 75	71-03-009	compost	11.98
2019	BBCH 75	71-03-009	compost	11.37
2019	BBCH 75	71-03-009	compost	12.36
2019	BBCH 83	71-03-009	compost	16.6
2019	BBCH 83	71-03-009	compost	14.41
2019	BBCH 83	71-03-009	compost	17.08
2019	BBCH 83	71-03-009	compost	17.87
2019	BBCH 83	71-03-009	compost	18.2
2019	BBCH 83	71-03-009	compost	19.01
2019	BBCH 89	71-03-009	compost	15.88
2019	BBCH 89	71-03-009	compost	19.68
2019	BBCH 89	71-03-009	compost	14.84
2019	BBCH 89	71-03-009	compost	15.94
2019	BBCH 89	71-03-009	compost	15.81
2019	BBCH 89	71-03-009	compost	15.23
2019	BBCH 89	71-03-009	compost	13.92
2019	BBCH 89	71-03-009	compost	13.45
2019	BBCH 89	71-03-009	compost	17.04
2019	BBCH 75	71-03-010	compost	13.68
2019	BBCH 75	71-03-010	compost	16.85
2019	BBCH 75	71-03-010	compost	15.4
2019	BBCH 75	71-03-010	compost	13.35
2019	BBCH 75	71-03-010	compost	14.04
2019	BBCH 75	71-03-010	compost	16.11
2019	BBCH 75	71-03-010	compost	13.29
2019	BBCH 83	71-03-010	compost	17.24
2019	BBCH 83	71-03-010	compost	17.22
2019	BBCH 83	71-03-010	compost	18.16
2019	BBCH 83	71-03-010	compost	16.65
2019	BBCH 83	71-03-010	compost	17.17
2019	BBCH 83	71-03-010	compost	17.4
2019	BBCH 83	71-03-010	compost	17.8
2019	BBCH 83	71-03-010	compost	18.45
2019	BBCH 89	71-03-010	compost	17.22
2019	BBCH 89	71-03-010	compost	16.83
2019	BBCH 89	71-03-010	compost	18.31
2019	BBCH 89	71-03-010	compost	16.27
2019	BBCH 89	71-03-010	compost	17.4
2019	BBCH 89	71-03-010	compost	17.12
2019	BBCH 89	71-03-010	compost	13.29
2019	BBCH 89	71-03-010	compost	16.59
2019	BBCH 89	71-03-010	compost	14.65
2019	BBCH 75	71-03-011	compost	15.96
2019	BBCH 75	71-03-011	compost	16.25
2019	BBCH 75	71-03-011	compost	18.74
2019	BBCH 75	71-03-011	compost	16.79
2019	BBCH 75	71-03-011	compost	16.62
2019	BBCH 75	71-03-011	compost	17.03
2019	BBCH 75	71-03-011	compost	13.63
2019	BBCH 75	71-03-011	compost	11.3
2019	BBCH 83	71-03-011	compost	16.25
2019	BBCH 83	71-03-011	compost	18.48
2019	BBCH 83	71-03-011	compost	18.59
2019	BBCH 83	71-03-011	compost	17.9
2019	BBCH 83	71-03-011	compost	16.45
2019	BBCH 83	71-03-011	compost	17.1
2019	BBCH 83	71-03-011	compost	14.1
2019	BBCH 83	71-03-011	compost	15.13
2019	BBCH 83	71-03-011	compost	17.55
2019	BBCH 89	71-03-011	compost	18.35
2019	BBCH 89	71-03-011	compost	14.46
2019	BBCH 89	71-03-011	compost	16.74
2019	BBCH 89	71-03-011	compost	14.7
2019	BBCH 89	71-03-011	compost	12.89
2019	BBCH 89	71-03-011	compost	16.55
2019	BBCH 89	71-03-011	compost	15.75
2019	BBCH 75	71-03-016	compost	13.81
2019	BBCH 75	71-03-016	compost	13.09
2019	BBCH 75	71-03-016	compost	12.46
2019	BBCH 75	71-03-016	compost	12.56
2019	BBCH 75	71-03-016	compost	12.46
2019	BBCH 75	71-03-016	compost	13.8
2019	BBCH 75	71-03-016	compost	13.49
2019	BBCH 83	71-03-016	compost	13.8
2019	BBCH 83	71-03-016	compost	17.03
2019	BBCH 83	71-03-016	compost	17.96
2019	BBCH 83	71-03-016	compost	15.53
2019	BBCH 83	71-03-016	compost	14.47
2019	BBCH 83	71-03-016	compost	15.29
2019	BBCH 83	71-03-016	compost	17.53
2019	BBCH 83	71-03-016	compost	18.07
2019	BBCH 89	71-03-016	compost	15.12
2019	BBCH 89	71-03-016	compost	15.88
2019	BBCH 89	71-03-016	compost	14.55
2019	BBCH 89	71-03-016	compost	14.59
2019	BBCH 89	71-03-016	compost	14.61
2019	BBCH 89	71-03-016	compost	16.18
2019	BBCH 89	71-03-016	compost	19.03
2019	BBCH 89	71-03-016	compost	15.67
2019	BBCH 75	71-03-018	compost	13.67
2019	BBCH 75	71-03-018	compost	12.9
2019	BBCH 75	71-03-018	compost	14.23
2019	BBCH 75	71-03-018	compost	14.05
2019	BBCH 75	71-03-018	compost	14.14
2019	BBCH 75	71-03-018	compost	14.46
2019	BBCH 83	71-03-018	compost	14.24
2019	BBCH 83	71-03-018	compost	14.99
2019	BBCH 83	71-03-018	compost	15.5
2019	BBCH 83	71-03-018	compost	18.56
2019	BBCH 83	71-03-018	compost	15.37
2019	BBCH 83	71-03-018	compost	16.83
2019	BBCH 83	71-03-018	compost	15.64
2019	BBCH 83	71-03-018	compost	15.99
2019	BBCH 89	71-03-018	compost	15.39
2019	BBCH 89	71-03-018	compost	15.37
2019	BBCH 89	71-03-018	compost	14.02
2019	BBCH 89	71-03-018	compost	14.89
2019	BBCH 89	71-03-018	compost	14.69
2019	BBCH 89	71-03-018	compost	14.27
2019	BBCH 89	71-03-018	compost	15.77
2019	BBCH 75	71-03-020	compost	14.82
2019	BBCH 75	71-03-020	compost	16.04
2019	BBCH 75	71-03-020	compost	13.51
2019	BBCH 75	71-03-020	compost	12.04
2019	BBCH 75	71-03-020	compost	12.07
2019	BBCH 75	71-03-020	compost	15.47
2019	BBCH 75	71-03-020	compost	13.65
2019	BBCH 83	71-03-020	compost	14.88
2019	BBCH 83	71-03-020	compost	16.23
2019	BBCH 83	71-03-020	compost	13.07
2019	BBCH 83	71-03-020	compost	13.34
2019	BBCH 83	71-03-020	compost	18.93
2019	BBCH 83	71-03-020	compost	19.79
2019	BBCH 89	71-03-020	compost	16.73
2019	BBCH 89	71-03-020	compost	18.79
2019	BBCH 89	71-03-020	compost	15.52
2019	BBCH 89	71-03-020	compost	11.25
2019	BBCH 89	71-03-020	compost	13.86
2019	BBCH 89	71-03-020	compost	19.4
2019	BBCH 89	71-03-020	compost	15.82
2019	BBCH 89	71-03-020	compost	17.03
2019	BBCH 75	71-03-031	compost	13.75
2019	BBCH 75	71-03-031	compost	15.01
2019	BBCH 75	71-03-031	compost	13.51
2019	BBCH 75	71-03-031	compost	12.24
2019	BBCH 75	71-03-031	compost	11.15
2019	BBCH 75	71-03-031	compost	13.78
2019	BBCH 75	71-03-031	compost	11.6
2019	BBCH 75	71-03-031	compost	9.87
2019	BBCH 75	71-03-031	compost	9.68
2019	BBCH 83	71-03-031	compost	16.16
2019	BBCH 83	71-03-031	compost	15.99
2019	BBCH 83	71-03-031	compost	15.18
2019	BBCH 83	71-03-031	compost	14.96
2019	BBCH 83	71-03-031	compost	16.34
2019	BBCH 83	71-03-031	compost	13.26
2019	BBCH 83	71-03-031	compost	14.59
2019	BBCH 89	71-03-031	compost	15.01
2019	BBCH 89	71-03-031	compost	16.88
2019	BBCH 89	71-03-031	compost	14.96
2019	BBCH 89	71-03-031	compost	16.25
2019	BBCH 89	71-03-031	compost	16.62
2019	BBCH 89	71-03-031	compost	15.28
2019	BBCH 75	71-03-033	compost	16.85
2019	BBCH 75	71-03-033	compost	16.33
2019	BBCH 75	71-03-033	compost	19.8
2019	BBCH 75	71-03-033	compost	13.18
2019	BBCH 75	71-03-033	compost	11.4
2019	BBCH 75	71-03-033	compost	11.95
2019	BBCH 75	71-03-033	compost	12.48
2019	BBCH 83	71-03-033	compost	14.97
2019	BBCH 83	71-03-033	compost	13.94
2019	BBCH 83	71-03-033	compost	18.56
2019	BBCH 83	71-03-033	compost	22.02
2019	BBCH 83	71-03-033	compost	16.98
2019	BBCH 83	71-03-033	compost	19.24
2019	BBCH 83	71-03-033	compost	17.31
2019	BBCH 89	71-03-033	compost	14.86
2019	BBCH 89	71-03-033	compost	15.83
2019	BBCH 89	71-03-033	compost	14.45
2019	BBCH 89	71-03-033	compost	17.5
2019	BBCH 89	71-03-033	compost	21.37
2019	BBCH 89	71-03-033	compost	16.82
2019	BBCH 89	71-03-033	compost	19.49
2019	BBCH 75	71-03-035	compost	13.44
2019	BBCH 75	71-03-035	compost	12.86
2019	BBCH 75	71-03-035	compost	13.1
2019	BBCH 75	71-03-035	compost	14.26
2019	BBCH 75	71-03-035	compost	14.58
2019	BBCH 75	71-03-035	compost	16.08
2019	BBCH 75	71-03-035	compost	14.31
2019	BBCH 75	71-03-035	compost	17.08
2019	BBCH 83	71-03-035	compost	15.34
2019	BBCH 83	71-03-035	compost	19.44
2019	BBCH 83	71-03-035	compost	17.52
2019	BBCH 83	71-03-035	compost	17.83
2019	BBCH 83	71-03-035	compost	17.24
2019	BBCH 83	71-03-035	compost	15.38
2019	BBCH 83	71-03-035	compost	16.31
2019	BBCH 83	71-03-035	compost	15.33
2019	BBCH 89	71-03-035	compost	16.38
2019	BBCH 89	71-03-035	compost	16.89
2019	BBCH 89	71-03-035	compost	15.2
2019	BBCH 89	71-03-035	compost	15.37
2019	BBCH 89	71-03-035	compost	15.86
2019	BBCH 89	71-03-035	compost	16.92
2019	BBCH 89	71-03-035	compost	15.55
2019	BBCH 75	71-03-047	compost	14.46
2019	BBCH 75	71-03-047	compost	15.12
2019	BBCH 75	71-03-047	compost	15.23
2019	BBCH 75	71-03-047	compost	10.88
2019	BBCH 75	71-03-047	compost	14.21
2019	BBCH 75	71-03-047	compost	12.29
2019	BBCH 75	71-03-047	compost	14.82
2019	BBCH 83	71-03-047	compost	15.27
2019	BBCH 83	71-03-047	compost	15.43
2019	BBCH 83	71-03-047	compost	17.6
2019	BBCH 83	71-03-047	compost	15.52
2019	BBCH 83	71-03-047	compost	16.3
2019	BBCH 83	71-03-047	compost	18.18
2019	BBCH 83	71-03-047	compost	16.71
2019	BBCH 83	71-03-047	compost	19.81
2019	BBCH 83	71-03-047	compost	16.74
2019	BBCH 89	71-03-047	compost	16.75
2019	BBCH 89	71-03-047	compost	15.84
2019	BBCH 89	71-03-047	compost	17.1
2019	BBCH 89	71-03-047	compost	13.82
2019	BBCH 89	71-03-047	compost	19.41
2019	BBCH 89	71-03-047	compost	15.82
2019	BBCH 89	71-03-047	compost	15.15
2019	BBCH 89	71-03-047	compost	15.35
2019	BBCH 75	71-03-049	compost	12.65
2019	BBCH 75	71-03-049	compost	14.22
2019	BBCH 75	71-03-049	compost	16.1
2019	BBCH 75	71-03-049	compost	14.98
2019	BBCH 75	71-03-049	compost	15.05
2019	BBCH 75	71-03-049	compost	13.12
2019	BBCH 75	71-03-049	compost	14.81
2019	BBCH 83	71-03-049	compost	13.4
2019	BBCH 83	71-03-049	compost	17.69
2019	BBCH 83	71-03-049	compost	13.94
2019	BBCH 83	71-03-049	compost	14.14
2019	BBCH 83	71-03-049	compost	15.49
2019	BBCH 83	71-03-049	compost	13.38
2019	BBCH 89	71-03-049	compost	16.35
2019	BBCH 89	71-03-049	compost	14.71
2019	BBCH 89	71-03-049	compost	13.68
2019	BBCH 89	71-03-049	compost	16.45
2019	BBCH 89	71-03-049	compost	17.01
2019	BBCH 89	71-03-049	compost	13.98
2019	BBCH 89	71-03-049	compost	16.85
2019	BBCH 89	71-03-049	compost	14.45
2019	BBCH 75	71-03-050	compost	19.6
2019	BBCH 75	71-03-050	compost	16.73
2019	BBCH 75	71-03-050	compost	13.27
2019	BBCH 75	71-03-050	compost	12.91
2019	BBCH 75	71-03-050	compost	12.12
2019	BBCH 75	71-03-050	compost	14.03
2019	BBCH 75	71-03-050	compost	13.07
2019	BBCH 75	71-03-050	compost	11.51
2019	BBCH 83	71-03-050	compost	15.14
2019	BBCH 83	71-03-050	compost	14.69
2019	BBCH 83	71-03-050	compost	14.86
2019	BBCH 83	71-03-050	compost	12.92
2019	BBCH 83	71-03-050	compost	14.79
2019	BBCH 83	71-03-050	compost	13.25
2019	BBCH 83	71-03-050	compost	11.44
2019	BBCH 83	71-03-050	compost	15.52
2019	BBCH 89	71-03-050	compost	14.41
2019	BBCH 89	71-03-050	compost	16.71
2019	BBCH 89	71-03-050	compost	13.26
2019	BBCH 89	71-03-050	compost	14.15
2019	BBCH 89	71-03-050	compost	13.88
2019	BBCH 89	71-03-050	compost	12.09
2019	BBCH 89	71-03-050	compost	12.09
2019	BBCH 75	71-03-062	compost	15.16
2019	BBCH 75	71-03-062	compost	14.19
2019	BBCH 75	71-03-062	compost	11.62
2019	BBCH 75	71-03-062	compost	12.19
2019	BBCH 75	71-03-062	compost	12.17
2019	BBCH 75	71-03-062	compost	12.62
2019	BBCH 75	71-03-062	compost	15.93
2019	BBCH 75	71-03-062	compost	10.63
2019	BBCH 83	71-03-062	compost	17.32
2019	BBCH 83	71-03-062	compost	14.92
2019	BBCH 83	71-03-062	compost	17.73
2019	BBCH 83	71-03-062	compost	16.36
2019	BBCH 83	71-03-062	compost	18.52
2019	BBCH 83	71-03-062	compost	18.45
2019	BBCH 83	71-03-062	compost	19.63
2019	BBCH 83	71-03-062	compost	20.94
2019	BBCH 83	71-03-062	compost	15.68
2019	BBCH 89	71-03-062	compost	16.9
2019	BBCH 89	71-03-062	compost	15.18
2019	BBCH 89	71-03-062	compost	16.58
2019	BBCH 89	71-03-062	compost	15.47
2019	BBCH 89	71-03-062	compost	13.61
2019	BBCH 89	71-03-062	compost	17.58
2019	BBCH 89	71-03-062	compost	19.37
2019	BBCH 75	71-03-064	compost	13.84
2019	BBCH 75	71-03-064	compost	8.04
2019	BBCH 75	71-03-064	compost	13.96
2019	BBCH 75	71-03-064	compost	13.69
2019	BBCH 75	71-03-064	compost	13.36
2019	BBCH 75	71-03-064	compost	15.76
2019	BBCH 83	71-03-064	compost	14.98
2019	BBCH 83	71-03-064	compost	14.45
2019	BBCH 83	71-03-064	compost	15.08
2019	BBCH 83	71-03-064	compost	14.33
2019	BBCH 83	71-03-064	compost	17.69
2019	BBCH 83	71-03-064	compost	16
2019	BBCH 83	71-03-064	compost	16.54
2019	BBCH 83	71-03-064	compost	17.14
2019	BBCH 89	71-03-064	compost	16.5
2019	BBCH 89	71-03-064	compost	16.85
2019	BBCH 89	71-03-064	compost	16.55
2019	BBCH 89	71-03-064	compost	15.84
2019	BBCH 89	71-03-064	compost	16.16
2019	BBCH 89	71-03-064	compost	16.46
2019	BBCH 89	71-03-064	compost	17.78
2019	BBCH 89	71-03-064	compost	17.85
2019	BBCH 75	71-03-065	compost	17.69
2019	BBCH 75	71-03-065	compost	15.22
2019	BBCH 75	71-03-065	compost	13.58
2019	BBCH 75	71-03-065	compost	15.62
2019	BBCH 75	71-03-065	compost	15.38
2019	BBCH 75	71-03-065	compost	16.3
2019	BBCH 75	71-03-065	compost	16.04
2019	BBCH 83	71-03-065	compost	14.22
2019	BBCH 83	71-03-065	compost	14.74
2019	BBCH 83	71-03-065	compost	18.15
2019	BBCH 83	71-03-065	compost	16.52
2019	BBCH 83	71-03-065	compost	18.73
2019	BBCH 83	71-03-065	compost	17.96
2019	BBCH 83	71-03-065	compost	17.37
2019	BBCH 83	71-03-065	compost	16.92
2019	BBCH 83	71-03-065	compost	16.92
2019	BBCH 89	71-03-065	compost	16.79
2019	BBCH 89	71-03-065	compost	16.17
2019	BBCH 89	71-03-065	compost	16.34
2019	BBCH 89	71-03-065	compost	16.87
2019	BBCH 89	71-03-065	compost	17.66
2019	BBCH 89	71-03-065	compost	18.11
2019	BBCH 89	71-03-065	compost	14.66
2019	BBCH 89	71-03-065	compost	18.72
2019	BBCH 89	71-03-065	compost	19.16
2019	BBCH 75	71-03-078	compost	16.92
2019	BBCH 75	71-03-078	compost	21.97
2019	BBCH 75	71-03-078	compost	14.43
2019	BBCH 75	71-03-078	compost	11
2019	BBCH 75	71-03-078	compost	15.59
2019	BBCH 75	71-03-078	compost	13.31
2019	BBCH 75	71-03-078	compost	11.7
2019	BBCH 75	71-03-078	compost	10.5
2019	BBCH 83	71-03-078	compost	20.62
2019	BBCH 83	71-03-078	compost	18.95
2019	BBCH 83	71-03-078	compost	14.97
2019	BBCH 83	71-03-078	compost	14.09
2019	BBCH 83	71-03-078	compost	14.23
2019	BBCH 83	71-03-078	compost	16.25
2019	BBCH 83	71-03-078	compost	15.75
2019	BBCH 89	71-03-078	compost	20.79
2019	BBCH 89	71-03-078	compost	25.56
2019	BBCH 89	71-03-078	compost	25.71
2019	BBCH 89	71-03-078	compost	13.85
2019	BBCH 89	71-03-078	compost	14.46
2019	BBCH 89	71-03-078	compost	15.04
2019	BBCH 89	71-03-078	compost	18.44
2019	BBCH 89	71-03-078	compost	16.26
2019	BBCH 75	71-03-079	compost	14.09
2019	BBCH 75	71-03-079	compost	13.94
2019	BBCH 75	71-03-079	compost	13.9
2019	BBCH 75	71-03-079	compost	13.43
2019	BBCH 75	71-03-079	compost	16.85
2019	BBCH 75	71-03-079	compost	14.41
2019	BBCH 75	71-03-079	compost	11.7
2019	BBCH 75	71-03-079	compost	13.95
2019	BBCH 75	71-03-079	compost	9.66
2019	BBCH 83	71-03-079	compost	15.59
2019	BBCH 83	71-03-079	compost	16.7
2019	BBCH 83	71-03-079	compost	15.75
2019	BBCH 83	71-03-079	compost	17.75
2019	BBCH 83	71-03-079	compost	20.39
2019	BBCH 83	71-03-079	compost	14.96
2019	BBCH 83	71-03-079	compost	14.16
2019	BBCH 83	71-03-079	compost	15.24
2019	BBCH 83	71-03-079	compost	15.53
2019	BBCH 89	71-03-079	compost	14.64
2019	BBCH 89	71-03-079	compost	16.91
2019	BBCH 89	71-03-079	compost	15.57
2019	BBCH 89	71-03-079	compost	17.8
2019	BBCH 89	71-03-079	compost	16.08
2019	BBCH 89	71-03-079	compost	13.7
2019	BBCH 89	71-03-079	compost	13.79
2019	BBCH 89	71-03-079	compost	11.53
2019	BBCH 75	71-03-081	compost	10.71
2019	BBCH 75	71-03-081	compost	10.87
2019	BBCH 75	71-03-081	compost	15.11
2019	BBCH 75	71-03-081	compost	13.96
2019	BBCH 75	71-03-081	compost	13.16
2019	BBCH 75	71-03-081	compost	16.06
2019	BBCH 75	71-03-081	compost	13.36
2019	BBCH 83	71-03-081	compost	18.94
2019	BBCH 83	71-03-081	compost	15.32
2019	BBCH 83	71-03-081	compost	17.42
2019	BBCH 83	71-03-081	compost	16.96
2019	BBCH 83	71-03-081	compost	15.39
2019	BBCH 83	71-03-081	compost	16.81
2019	BBCH 83	71-03-081	compost	19.99
2019	BBCH 83	71-03-081	compost	16.79
2019	BBCH 89	71-03-081	compost	16.56
2019	BBCH 89	71-03-081	compost	17.06
2019	BBCH 89	71-03-081	compost	17.47
2019	BBCH 89	71-03-081	compost	17.64
2019	BBCH 89	71-03-081	compost	17.53
2019	BBCH 89	71-03-081	compost	19.13
2019	BBCH 89	71-03-081	compost	20.02
2019	BBCH 75	71-03-085	compost	17.01
2019	BBCH 75	71-03-085	compost	16.94
2019	BBCH 75	71-03-085	compost	16.58
2019	BBCH 75	71-03-085	compost	16.36
2019	BBCH 75	71-03-085	compost	14.74
2019	BBCH 75	71-03-085	compost	9.72
2019	BBCH 75	71-03-085	compost	9.73
2019	BBCH 75	71-03-085	compost	12.89
2019	BBCH 83	71-03-085	compost	17.3
2019	BBCH 83	71-03-085	compost	17.2
2019	BBCH 83	71-03-085	compost	19.58
2019	BBCH 83	71-03-085	compost	19.36
2019	BBCH 83	71-03-085	compost	21.65
2019	BBCH 83	71-03-085	compost	17.63
2019	BBCH 83	71-03-085	compost	18.62
2019	BBCH 83	71-03-085	compost	17.21
2019	BBCH 89	71-03-085	compost	17.47
2019	BBCH 89	71-03-085	compost	19.09
2019	BBCH 89	71-03-085	compost	19.81
2019	BBCH 89	71-03-085	compost	18.21
2019	BBCH 89	71-03-085	compost	17.23
2019	BBCH 89	71-03-085	compost	16.84
2019	BBCH 89	71-03-085	compost	14.46
2019	BBCH 75	71-03-086	compost	12.66
2019	BBCH 75	71-03-086	compost	14.78
2019	BBCH 75	71-03-086	compost	17.22
2019	BBCH 75	71-03-086	compost	15.75
2019	BBCH 75	71-03-086	compost	11.41
2019	BBCH 75	71-03-086	compost	13.41
2019	BBCH 83	71-03-086	compost	16.84
2019	BBCH 83	71-03-086	compost	17.34
2019	BBCH 83	71-03-086	compost	15.51
2019	BBCH 83	71-03-086	compost	18.78
2019	BBCH 83	71-03-086	compost	18.63
2019	BBCH 83	71-03-086	compost	18.68
2019	BBCH 89	71-03-086	compost	15.3
2019	BBCH 89	71-03-086	compost	16.67
2019	BBCH 89	71-03-086	compost	19.38
2019	BBCH 89	71-03-086	compost	17.22
2019	BBCH 89	71-03-086	compost	15.97
2019	BBCH 89	71-03-086	compost	19.1
2019	BBCH 89	71-03-086	compost	17.12
2019	BBCH 89	71-03-086	compost	17.25
2019	BBCH 75	71-03-087	compost	12.49
2019	BBCH 75	71-03-087	compost	12.76
2019	BBCH 75	71-03-087	compost	14.71
2019	BBCH 75	71-03-087	compost	15.08
2019	BBCH 75	71-03-087	compost	14.15
2019	BBCH 75	71-03-087	compost	11.42
2019	BBCH 75	71-03-087	compost	14.85
2019	BBCH 75	71-03-087	compost	12.37
2019	BBCH 83	71-03-087	compost	13.91
2019	BBCH 83	71-03-087	compost	13.47
2019	BBCH 83	71-03-087	compost	16.28
2019	BBCH 83	71-03-087	compost	18.67
2019	BBCH 83	71-03-087	compost	17.05
2019	BBCH 83	71-03-087	compost	15.04
2019	BBCH 89	71-03-087	compost	16.88
2019	BBCH 89	71-03-087	compost	16.38
2019	BBCH 89	71-03-087	compost	12.78
2019	BBCH 89	71-03-087	compost	12.87
2019	BBCH 89	71-03-087	compost	15.16
2019	BBCH 89	71-03-087	compost	19.63
2019	BBCH 89	71-03-087	compost	17.11
2019	BBCH 75	71-04-010	biochar	11.36
2019	BBCH 75	71-04-010	biochar	12.43
2019	BBCH 75	71-04-010	biochar	10.98
2019	BBCH 75	71-04-010	biochar	12.39
2019	BBCH 75	71-04-010	biochar	13.95
2019	BBCH 75	71-04-010	biochar	12.84
2019	BBCH 75	71-04-010	biochar	10.6
2019	BBCH 75	71-04-010	biochar	8.67
2019	BBCH 75	71-04-010	biochar	12.56
2019	BBCH 83	71-04-010	biochar	17.47
2019	BBCH 83	71-04-010	biochar	17.28
2019	BBCH 83	71-04-010	biochar	15.9
2019	BBCH 83	71-04-010	biochar	17.78
2019	BBCH 83	71-04-010	biochar	18.84
2019	BBCH 83	71-04-010	biochar	13.68
2019	BBCH 83	71-04-010	biochar	12.83
2019	BBCH 83	71-04-010	biochar	15.28
2019	BBCH 89	71-04-010	biochar	17.46
2019	BBCH 89	71-04-010	biochar	17.16
2019	BBCH 89	71-04-010	biochar	15.71
2019	BBCH 89	71-04-010	biochar	15.88
2019	BBCH 89	71-04-010	biochar	18.67
2019	BBCH 89	71-04-010	biochar	13.29
2019	BBCH 89	71-04-010	biochar	12.37
2019	BBCH 89	71-04-010	biochar	12.84
2019	BBCH 75	71-04-011	biochar	13.8
2019	BBCH 75	71-04-011	biochar	13.85
2019	BBCH 75	71-04-011	biochar	13.79
2019	BBCH 75	71-04-011	biochar	13.42
2019	BBCH 75	71-04-011	biochar	11.61
2019	BBCH 75	71-04-011	biochar	14.1
2019	BBCH 75	71-04-011	biochar	13.21
2019	BBCH 75	71-04-011	biochar	11.78
2019	BBCH 83	71-04-011	biochar	14.16
2019	BBCH 83	71-04-011	biochar	13.58
2019	BBCH 83	71-04-011	biochar	14.07
2019	BBCH 83	71-04-011	biochar	12.55
2019	BBCH 83	71-04-011	biochar	14.92
2019	BBCH 83	71-04-011	biochar	15.07
2019	BBCH 83	71-04-011	biochar	15.19
2019	BBCH 89	71-04-011	biochar	14.04
2019	BBCH 89	71-04-011	biochar	12.63
2019	BBCH 89	71-04-011	biochar	13.1
2019	BBCH 89	71-04-011	biochar	12.51
2019	BBCH 89	71-04-011	biochar	13.71
2019	BBCH 89	71-04-011	biochar	16.83
2019	BBCH 89	71-04-011	biochar	17.21
2019	BBCH 75	71-04-012	biochar	17.83
2019	BBCH 75	71-04-012	biochar	14.74
2019	BBCH 75	71-04-012	biochar	14.93
2019	BBCH 75	71-04-012	biochar	12.82
2019	BBCH 75	71-04-012	biochar	15.6
2019	BBCH 75	71-04-012	biochar	13.42
2019	BBCH 75	71-04-012	biochar	9.96
2019	BBCH 75	71-04-012	biochar	13.34
2019	BBCH 83	71-04-012	biochar	20.68
2019	BBCH 83	71-04-012	biochar	19.98
2019	BBCH 83	71-04-012	biochar	17.04
2019	BBCH 83	71-04-012	biochar	18.49
2019	BBCH 83	71-04-012	biochar	13.73
2019	BBCH 83	71-04-012	biochar	14.81
2019	BBCH 83	71-04-012	biochar	15.83
2019	BBCH 89	71-04-012	biochar	15.22
2019	BBCH 89	71-04-012	biochar	12.93
2019	BBCH 89	71-04-012	biochar	14.81
2019	BBCH 89	71-04-012	biochar	18.3
2019	BBCH 89	71-04-012	biochar	15.5
2019	BBCH 89	71-04-012	biochar	14.8
2019	BBCH 89	71-04-012	biochar	14.87
2019	BBCH 89	71-04-012	biochar	15.42
2019	BBCH 75	71-04-016	biochar	12.1
2019	BBCH 75	71-04-016	biochar	14.95
2019	BBCH 75	71-04-016	biochar	17.92
2019	BBCH 75	71-04-016	biochar	12.75
2019	BBCH 75	71-04-016	biochar	12.44
2019	BBCH 75	71-04-016	biochar	13.08
2019	BBCH 83	71-04-016	biochar	13.42
2019	BBCH 83	71-04-016	biochar	13.32
2019	BBCH 83	71-04-016	biochar	12.93
2019	BBCH 83	71-04-016	biochar	17.52
2019	BBCH 83	71-04-016	biochar	14.41
2019	BBCH 83	71-04-016	biochar	13.9
2019	BBCH 83	71-04-016	biochar	14.75
2019	BBCH 89	71-04-016	biochar	13.32
2019	BBCH 89	71-04-016	biochar	12.69
2019	BBCH 89	71-04-016	biochar	13.17
2019	BBCH 89	71-04-016	biochar	12.99
2019	BBCH 89	71-04-016	biochar	11.6
2019	BBCH 89	71-04-016	biochar	15.12
2019	BBCH 89	71-04-016	biochar	17.67
2019	BBCH 89	71-04-016	biochar	16.67
2019	BBCH 89	71-04-016	biochar	16.95
2019	BBCH 75	71-04-018	biochar	12.4
2019	BBCH 75	71-04-018	biochar	14.8
2019	BBCH 75	71-04-018	biochar	9.14
2019	BBCH 75	71-04-018	biochar	11.04
2019	BBCH 75	71-04-018	biochar	16.29
2019	BBCH 75	71-04-018	biochar	14.14
2019	BBCH 83	71-04-018	biochar	17.02
2019	BBCH 83	71-04-018	biochar	19.23
2019	BBCH 83	71-04-018	biochar	19.85
2019	BBCH 83	71-04-018	biochar	16.99
2019	BBCH 83	71-04-018	biochar	14.39
2019	BBCH 83	71-04-018	biochar	12.95
2019	BBCH 83	71-04-018	biochar	13.03
2019	BBCH 83	71-04-018	biochar	13.89
2019	BBCH 89	71-04-018	biochar	16.47
2019	BBCH 89	71-04-018	biochar	17.43
2019	BBCH 89	71-04-018	biochar	16.16
2019	BBCH 89	71-04-018	biochar	15.59
2019	BBCH 89	71-04-018	biochar	13.24
2019	BBCH 89	71-04-018	biochar	15.38
2019	BBCH 89	71-04-018	biochar	15.42
2019	BBCH 75	71-04-020	biochar	12.1
2019	BBCH 75	71-04-020	biochar	14.06
2019	BBCH 75	71-04-020	biochar	14.96
2019	BBCH 75	71-04-020	biochar	14.92
2019	BBCH 75	71-04-020	biochar	10.09
2019	BBCH 75	71-04-020	biochar	12.88
2019	BBCH 75	71-04-020	biochar	11.94
2019	BBCH 83	71-04-020	biochar	14.95
2019	BBCH 83	71-04-020	biochar	16.11
2019	BBCH 83	71-04-020	biochar	18.49
2019	BBCH 83	71-04-020	biochar	14.41
2019	BBCH 83	71-04-020	biochar	14.15
2019	BBCH 83	71-04-020	biochar	16.67
2019	BBCH 83	71-04-020	biochar	13.66
2019	BBCH 83	71-04-020	biochar	15.86
2019	BBCH 89	71-04-020	biochar	16.3
2019	BBCH 89	71-04-020	biochar	16.96
2019	BBCH 89	71-04-020	biochar	16.34
2019	BBCH 89	71-04-020	biochar	13.94
2019	BBCH 89	71-04-020	biochar	15.5
2019	BBCH 89	71-04-020	biochar	16.49
2019	BBCH 89	71-04-020	biochar	15.02
2019	BBCH 75	71-04-032	biochar	13.88
2019	BBCH 75	71-04-032	biochar	13.09
2019	BBCH 75	71-04-032	biochar	15.27
2019	BBCH 75	71-04-032	biochar	11.97
2019	BBCH 75	71-04-032	biochar	14.02
2019	BBCH 75	71-04-032	biochar	12.99
2019	BBCH 75	71-04-032	biochar	14.5
2019	BBCH 75	71-04-032	biochar	14.18
2019	BBCH 75	71-04-032	biochar	14.04
2019	BBCH 83	71-04-032	biochar	18.06
2019	BBCH 83	71-04-032	biochar	17.72
2019	BBCH 83	71-04-032	biochar	12.82
2019	BBCH 83	71-04-032	biochar	18.65
2019	BBCH 83	71-04-032	biochar	17.74
2019	BBCH 83	71-04-032	biochar	14.86
2019	BBCH 83	71-04-032	biochar	15.48
2019	BBCH 89	71-04-032	biochar	15.33
2019	BBCH 89	71-04-032	biochar	16.48
2019	BBCH 89	71-04-032	biochar	21.61
2019	BBCH 89	71-04-032	biochar	14.31
2019	BBCH 75	71-04-034	biochar	13.86
2019	BBCH 75	71-04-034	biochar	13.08
2019	BBCH 75	71-04-034	biochar	12.94
2019	BBCH 75	71-04-034	biochar	15.08
2019	BBCH 75	71-04-034	biochar	14
2019	BBCH 75	71-04-034	biochar	10.24
2019	BBCH 75	71-04-034	biochar	10.91
2019	BBCH 75	71-04-034	biochar	12.21
2019	BBCH 83	71-04-034	biochar	14.38
2019	BBCH 83	71-04-034	biochar	14.99
2019	BBCH 83	71-04-034	biochar	14.86
2019	BBCH 83	71-04-034	biochar	14.53
2019	BBCH 83	71-04-034	biochar	16.34
2019	BBCH 83	71-04-034	biochar	15.88
2019	BBCH 89	71-04-034	biochar	15.17
2019	BBCH 89	71-04-034	biochar	15.06
2019	BBCH 89	71-04-034	biochar	15.75
2019	BBCH 89	71-04-034	biochar	17.33
2019	BBCH 89	71-04-034	biochar	16.26
2019	BBCH 89	71-04-034	biochar	13.29
2019	BBCH 89	71-04-034	biochar	15.35
2019	BBCH 75	71-04-036	biochar	10.75
2019	BBCH 75	71-04-036	biochar	14.08
2019	BBCH 75	71-04-036	biochar	13.9
2019	BBCH 75	71-04-036	biochar	12.1
2019	BBCH 83	71-04-036	biochar	18.28
2019	BBCH 83	71-04-036	biochar	17.95
2019	BBCH 83	71-04-036	biochar	15.48
2019	BBCH 83	71-04-036	biochar	15.43
2019	BBCH 83	71-04-036	biochar	16.17
2019	BBCH 83	71-04-036	biochar	15.97
2019	BBCH 83	71-04-036	biochar	12.66
2019	BBCH 89	71-04-036	biochar	19.37
2019	BBCH 89	71-04-036	biochar	19.5
2019	BBCH 89	71-04-036	biochar	16.36
2019	BBCH 89	71-04-036	biochar	17.46
2019	BBCH 89	71-04-036	biochar	16.71
2019	BBCH 89	71-04-036	biochar	17.6
2019	BBCH 89	71-04-036	biochar	14.86
2019	BBCH 89	71-04-036	biochar	14.91
2019	BBCH 89	71-04-036	biochar	13.11
2019	BBCH 75	71-04-048	biochar	14.1
2019	BBCH 75	71-04-048	biochar	13.31
2019	BBCH 75	71-04-048	biochar	12.09
2019	BBCH 75	71-04-048	biochar	12.57
2019	BBCH 75	71-04-048	biochar	13.58
2019	BBCH 75	71-04-048	biochar	14.26
2019	BBCH 75	71-04-048	biochar	12.63
2019	BBCH 75	71-04-048	biochar	15.96
2019	BBCH 83	71-04-048	biochar	13.63
2019	BBCH 83	71-04-048	biochar	13.48
2019	BBCH 83	71-04-048	biochar	13.79
2019	BBCH 83	71-04-048	biochar	13.43
2019	BBCH 83	71-04-048	biochar	15.37
2019	BBCH 83	71-04-048	biochar	15.9
2019	BBCH 83	71-04-048	biochar	15.16
2019	BBCH 89	71-04-048	biochar	15.3
2019	BBCH 89	71-04-048	biochar	14.88
2019	BBCH 89	71-04-048	biochar	14.85
2019	BBCH 89	71-04-048	biochar	15.83
2019	BBCH 89	71-04-048	biochar	15.77
2019	BBCH 89	71-04-048	biochar	15.4
2019	BBCH 89	71-04-048	biochar	14.9
2019	BBCH 75	71-04-050	biochar	11.72
2019	BBCH 75	71-04-050	biochar	16.16
2019	BBCH 75	71-04-050	biochar	12.27
2019	BBCH 75	71-04-050	biochar	15.18
2019	BBCH 75	71-04-050	biochar	11.13
2019	BBCH 75	71-04-050	biochar	14.47
2019	BBCH 75	71-04-050	biochar	15.14
2019	BBCH 75	71-04-050	biochar	14.21
2019	BBCH 83	71-04-050	biochar	17.04
2019	BBCH 83	71-04-050	biochar	16.46
2019	BBCH 83	71-04-050	biochar	14.9
2019	BBCH 83	71-04-050	biochar	15.59
2019	BBCH 83	71-04-050	biochar	15.78
2019	BBCH 83	71-04-050	biochar	16.25
2019	BBCH 83	71-04-050	biochar	17.83
2019	BBCH 83	71-04-050	biochar	15.37
2019	BBCH 89	71-04-050	biochar	15.79
2019	BBCH 89	71-04-050	biochar	16.18
2019	BBCH 89	71-04-050	biochar	18.7
2019	BBCH 89	71-04-050	biochar	17.89
2019	BBCH 89	71-04-050	biochar	16.17
2019	BBCH 89	71-04-050	biochar	17.05
2019	BBCH 89	71-04-050	biochar	19.66
2019	BBCH 89	71-04-050	biochar	18.06
2019	BBCH 75	71-04-052	biochar	10.69
2019	BBCH 75	71-04-052	biochar	14.77
2019	BBCH 75	71-04-052	biochar	12.44
2019	BBCH 75	71-04-052	biochar	12.54
2019	BBCH 83	71-04-052	biochar	16.54
2019	BBCH 83	71-04-052	biochar	18.28
2019	BBCH 83	71-04-052	biochar	16.76
2019	BBCH 83	71-04-052	biochar	16.08
2019	BBCH 83	71-04-052	biochar	12.49
2019	BBCH 83	71-04-052	biochar	14.21
2019	BBCH 83	71-04-052	biochar	13.78
2019	BBCH 83	71-04-052	biochar	17.69
2019	BBCH 89	71-04-052	biochar	16.7
2019	BBCH 89	71-04-052	biochar	19.28
2019	BBCH 89	71-04-052	biochar	17.04
2019	BBCH 89	71-04-052	biochar	13.66
2019	BBCH 89	71-04-052	biochar	15.01
2019	BBCH 89	71-04-052	biochar	15.7
2019	BBCH 89	71-04-052	biochar	16.45
2019	BBCH 89	71-04-052	biochar	17.38
2019	BBCH 89	71-04-052	biochar	17.55
2019	BBCH 75	71-04-063	biochar	14.81
2019	BBCH 75	71-04-063	biochar	10.28
2019	BBCH 75	71-04-063	biochar	12.28
2019	BBCH 75	71-04-063	biochar	15.39
2019	BBCH 75	71-04-063	biochar	18.23
2019	BBCH 75	71-04-063	biochar	15.12
2019	BBCH 75	71-04-063	biochar	13.32
2019	BBCH 83	71-04-063	biochar	19.29
2019	BBCH 83	71-04-063	biochar	17.95
2019	BBCH 83	71-04-063	biochar	15.61
2019	BBCH 83	71-04-063	biochar	18.09
2019	BBCH 83	71-04-063	biochar	16.37
2019	BBCH 83	71-04-063	biochar	16.21
2019	BBCH 89	71-04-063	biochar	16.97
2019	BBCH 89	71-04-063	biochar	20.1
2019	BBCH 89	71-04-063	biochar	15.66
2019	BBCH 89	71-04-063	biochar	20.07
2019	BBCH 89	71-04-063	biochar	17.76
2019	BBCH 89	71-04-063	biochar	22.2
2019	BBCH 89	71-04-063	biochar	14.11
2019	BBCH 89	71-04-063	biochar	12.7
2019	BBCH 75	71-04-065	biochar	16.6
2019	BBCH 75	71-04-065	biochar	13.9
2019	BBCH 75	71-04-065	biochar	13.37
2019	BBCH 75	71-04-065	biochar	15.16
2019	BBCH 75	71-04-065	biochar	16.35
2019	BBCH 75	71-04-065	biochar	15.65
2019	BBCH 75	71-04-065	biochar	15.21
2019	BBCH 83	71-04-065	biochar	18.05
2019	BBCH 83	71-04-065	biochar	16.59
2019	BBCH 83	71-04-065	biochar	20.32
2019	BBCH 83	71-04-065	biochar	16.12
2019	BBCH 83	71-04-065	biochar	15.65
2019	BBCH 83	71-04-065	biochar	17.53
2019	BBCH 83	71-04-065	biochar	21.11
2019	BBCH 83	71-04-065	biochar	17.57
2019	BBCH 89	71-04-065	biochar	16.5
2019	BBCH 89	71-04-065	biochar	15.35
2019	BBCH 89	71-04-065	biochar	14.06
2019	BBCH 89	71-04-065	biochar	18.29
2019	BBCH 89	71-04-065	biochar	18.52
2019	BBCH 89	71-04-065	biochar	18.98
2019	BBCH 89	71-04-065	biochar	16.07
2019	BBCH 89	71-04-065	biochar	18.33
2019	BBCH 75	71-04-067	biochar	9.58
2019	BBCH 75	71-04-067	biochar	9.99
2019	BBCH 75	71-04-067	biochar	12.55
2019	BBCH 75	71-04-067	biochar	10.69
2019	BBCH 75	71-04-067	biochar	13.03
2019	BBCH 75	71-04-067	biochar	11.77
2019	BBCH 75	71-04-067	biochar	9.94
2019	BBCH 83	71-04-067	biochar	14.51
2019	BBCH 83	71-04-067	biochar	12.95
2019	BBCH 83	71-04-067	biochar	13.69
2019	BBCH 83	71-04-067	biochar	12.36
2019	BBCH 83	71-04-067	biochar	13.37
2019	BBCH 83	71-04-067	biochar	15.12
2019	BBCH 83	71-04-067	biochar	13.14
2019	BBCH 83	71-04-067	biochar	13.06
2019	BBCH 89	71-04-067	biochar	14.22
2019	BBCH 89	71-04-067	biochar	14.44
2019	BBCH 89	71-04-067	biochar	14.7
2019	BBCH 89	71-04-067	biochar	14.67
2019	BBCH 89	71-04-067	biochar	16.53
2019	BBCH 89	71-04-067	biochar	15.42
2019	BBCH 89	71-04-067	biochar	15.45
2019	BBCH 75	71-04-078	biochar	10.74
2019	BBCH 75	71-04-078	biochar	11.76
2019	BBCH 75	71-04-078	biochar	11.95
2019	BBCH 75	71-04-078	biochar	12.46
2019	BBCH 75	71-04-078	biochar	10.84
2019	BBCH 75	71-04-078	biochar	10.99
2019	BBCH 83	71-04-078	biochar	13.96
2019	BBCH 83	71-04-078	biochar	14.22
2019	BBCH 83	71-04-078	biochar	13.77
2019	BBCH 83	71-04-078	biochar	13.42
2019	BBCH 83	71-04-078	biochar	17.13
2019	BBCH 83	71-04-078	biochar	14.87
2019	BBCH 83	71-04-078	biochar	15.81
2019	BBCH 89	71-04-078	biochar	15.51
2019	BBCH 89	71-04-078	biochar	15.87
2019	BBCH 89	71-04-078	biochar	18.5
2019	BBCH 89	71-04-078	biochar	17.44
2019	BBCH 89	71-04-078	biochar	15.66
2019	BBCH 89	71-04-078	biochar	16.44
2019	BBCH 89	71-04-078	biochar	14.69
2019	BBCH 89	71-04-078	biochar	13.85
2019	BBCH 89	71-04-078	biochar	14.71
2019	BBCH 75	71-04-080	biochar	13.56
2019	BBCH 75	71-04-080	biochar	13.24
2019	BBCH 75	71-04-080	biochar	11.56
2019	BBCH 75	71-04-080	biochar	13.98
2019	BBCH 75	71-04-080	biochar	12.26
2019	BBCH 75	71-04-080	biochar	11.57
2019	BBCH 75	71-04-080	biochar	11.74
2019	BBCH 83	71-04-080	biochar	14.84
2019	BBCH 83	71-04-080	biochar	17.01
2019	BBCH 83	71-04-080	biochar	19.44
2019	BBCH 83	71-04-080	biochar	18.9
2019	BBCH 83	71-04-080	biochar	19.29
2019	BBCH 83	71-04-080	biochar	17.62
2019	BBCH 83	71-04-080	biochar	15.74
2019	BBCH 83	71-04-080	biochar	19.49
2019	BBCH 89	71-04-080	biochar	16.3
2019	BBCH 89	71-04-080	biochar	16.64
2019	BBCH 89	71-04-080	biochar	20.33
2019	BBCH 89	71-04-080	biochar	15.14
2019	BBCH 89	71-04-080	biochar	13.52
2019	BBCH 89	71-04-080	biochar	15.98
2019	BBCH 89	71-04-080	biochar	19.52
2019	BBCH 89	71-04-080	biochar	15.37
2019	BBCH 75	71-04-082	biochar	11.09
2019	BBCH 75	71-04-082	biochar	11.7
2019	BBCH 75	71-04-082	biochar	15.13
2019	BBCH 75	71-04-082	biochar	12.29
2019	BBCH 83	71-04-082	biochar	13.44
2019	BBCH 83	71-04-082	biochar	13.49
2019	BBCH 83	71-04-082	biochar	13.45
2019	BBCH 83	71-04-082	biochar	18.76
2019	BBCH 83	71-04-082	biochar	16.11
2019	BBCH 83	71-04-082	biochar	15.29
2019	BBCH 83	71-04-082	biochar	14.1
2019	BBCH 89	71-04-082	biochar	15.63
2019	BBCH 89	71-04-082	biochar	14.83
2019	BBCH 89	71-04-082	biochar	15.49
2019	BBCH 89	71-04-082	biochar	16.37
2019	BBCH 89	71-04-082	biochar	15.46
2019	BBCH 89	71-04-082	biochar	17.8
2019	BBCH 89	71-04-082	biochar	16.89
2019	BBCH 75	71-04-085	biochar	15.22
2019	BBCH 75	71-04-085	biochar	12.22
2019	BBCH 75	71-04-085	biochar	11.43
2019	BBCH 75	71-04-085	biochar	13.05
2019	BBCH 75	71-04-085	biochar	13.99
2019	BBCH 75	71-04-085	biochar	13.89
2019	BBCH 75	71-04-085	biochar	16.76
2019	BBCH 83	71-04-085	biochar	16.43
2019	BBCH 83	71-04-085	biochar	16.51
2019	BBCH 83	71-04-085	biochar	19.62
2019	BBCH 83	71-04-085	biochar	19.44
2019	BBCH 83	71-04-085	biochar	17.54
2019	BBCH 89	71-04-085	biochar	17.35
2019	BBCH 89	71-04-085	biochar	18.81
2019	BBCH 89	71-04-085	biochar	17.43
2019	BBCH 89	71-04-085	biochar	20.11
2019	BBCH 89	71-04-085	biochar	18.21
2019	BBCH 89	71-04-085	biochar	17.59
2019	BBCH 89	71-04-085	biochar	18.74
2019	BBCH 75	71-04-086	biochar	12.88
2019	BBCH 75	71-04-086	biochar	11.95
2019	BBCH 75	71-04-086	biochar	13.85
2019	BBCH 75	71-04-086	biochar	16.46
2019	BBCH 75	71-04-086	biochar	11.28
2019	BBCH 75	71-04-086	biochar	11.58
2019	BBCH 75	71-04-086	biochar	12.03
2019	BBCH 83	71-04-086	biochar	17.82
2019	BBCH 83	71-04-086	biochar	15.72
2019	BBCH 83	71-04-086	biochar	18.27
2019	BBCH 83	71-04-086	biochar	15.49
2019	BBCH 83	71-04-086	biochar	15.61
2019	BBCH 83	71-04-086	biochar	15.62
2019	BBCH 83	71-04-086	biochar	16.01
2019	BBCH 89	71-04-086	biochar	18.24
2019	BBCH 89	71-04-086	biochar	19.02
2019	BBCH 89	71-04-086	biochar	19.15
2019	BBCH 89	71-04-086	biochar	15.51
2019	BBCH 89	71-04-086	biochar	15.91
2019	BBCH 89	71-04-086	biochar	18.3
2019	BBCH 89	71-04-086	biochar	20.03
2019	BBCH 89	71-04-086	biochar	16.74
2019	BBCH 75	71-04-087	biochar	13.66
2019	BBCH 75	71-04-087	biochar	15.59
2019	BBCH 75	71-04-087	biochar	15.68
2019	BBCH 75	71-04-087	biochar	12.52
2019	BBCH 75	71-04-087	biochar	13.98
2019	BBCH 75	71-04-087	biochar	14.66
2019	BBCH 75	71-04-087	biochar	16.42
2019	BBCH 83	71-04-087	biochar	17.78
2019	BBCH 83	71-04-087	biochar	18.94
2019	BBCH 83	71-04-087	biochar	15.91
2019	BBCH 83	71-04-087	biochar	17.25
2019	BBCH 83	71-04-087	biochar	14.9
2019	BBCH 89	71-04-087	biochar	14.97
2019	BBCH 89	71-04-087	biochar	14.76
2019	BBCH 89	71-04-087	biochar	16.76
2019	BBCH 89	71-04-087	biochar	15.84
2019	BBCH 89	71-04-087	biochar	17.57
2019	BBCH 89	71-04-087	biochar	13.24
2019	BBCH 89	71-04-087	biochar	13.25
2019	BBCH 75	71-05-009	biochar	11.04
2019	BBCH 75	71-05-009	biochar	11.8
2019	BBCH 75	71-05-009	biochar	11.54
2019	BBCH 75	71-05-009	biochar	14.04
2019	BBCH 75	71-05-009	biochar	11.97
2019	BBCH 75	71-05-009	biochar	10.64
2019	BBCH 75	71-05-009	biochar	13.87
2019	BBCH 75	71-05-009	biochar	12.67
2019	BBCH 75	71-05-009	biochar	14.29
2019	BBCH 83	71-05-009	biochar	14.81
2019	BBCH 83	71-05-009	biochar	15.35
2019	BBCH 83	71-05-009	biochar	13.77
2019	BBCH 83	71-05-009	biochar	13.57
2019	BBCH 83	71-05-009	biochar	12.43
2019	BBCH 83	71-05-009	biochar	13.88
2019	BBCH 89	71-05-009	biochar	14.5
2019	BBCH 89	71-05-009	biochar	14.86
2019	BBCH 89	71-05-009	biochar	16.42
2019	BBCH 89	71-05-009	biochar	14.83
2019	BBCH 89	71-05-009	biochar	12.82
2019	BBCH 89	71-05-009	biochar	12.48
2019	BBCH 89	71-05-009	biochar	13.22
2019	BBCH 75	71-05-010	biochar	14.32
2019	BBCH 75	71-05-010	biochar	14.15
2019	BBCH 75	71-05-010	biochar	13.44
2019	BBCH 75	71-05-010	biochar	9.49
2019	BBCH 75	71-05-010	biochar	15.29
2019	BBCH 75	71-05-010	biochar	13.57
2019	BBCH 75	71-05-010	biochar	15.76
2019	BBCH 75	71-05-010	biochar	14.9
2019	BBCH 83	71-05-010	biochar	16.89
2019	BBCH 83	71-05-010	biochar	16.37
2019	BBCH 83	71-05-010	biochar	18.39
2019	BBCH 83	71-05-010	biochar	20.06
2019	BBCH 83	71-05-010	biochar	12.99
2019	BBCH 83	71-05-010	biochar	15.67
2019	BBCH 83	71-05-010	biochar	14.54
2019	BBCH 83	71-05-010	biochar	16.79
2019	BBCH 89	71-05-010	biochar	15.08
2019	BBCH 89	71-05-010	biochar	15.64
2019	BBCH 89	71-05-010	biochar	15.78
2019	BBCH 89	71-05-010	biochar	13.78
2019	BBCH 89	71-05-010	biochar	16.64
2019	BBCH 89	71-05-010	biochar	14.83
2019	BBCH 89	71-05-010	biochar	16.53
2019	BBCH 89	71-05-010	biochar	16.12
2019	BBCH 75	71-05-011	biochar	17.63
2019	BBCH 75	71-05-011	biochar	18.17
2019	BBCH 75	71-05-011	biochar	16.56
2019	BBCH 75	71-05-011	biochar	15.07
2019	BBCH 75	71-05-011	biochar	19.7
2019	BBCH 75	71-05-011	biochar	16.49
2019	BBCH 75	71-05-011	biochar	16.08
2019	BBCH 83	71-05-011	biochar	16.38
2019	BBCH 83	71-05-011	biochar	17.97
2019	BBCH 83	71-05-011	biochar	22.93
2019	BBCH 83	71-05-011	biochar	18.56
2019	BBCH 83	71-05-011	biochar	16.33
2019	BBCH 83	71-05-011	biochar	16.2
2019	BBCH 89	71-05-011	biochar	17.19
2019	BBCH 89	71-05-011	biochar	13.79
2019	BBCH 89	71-05-011	biochar	15.54
2019	BBCH 89	71-05-011	biochar	19.91
2019	BBCH 89	71-05-011	biochar	20.03
2019	BBCH 89	71-05-011	biochar	16.86
2019	BBCH 89	71-05-011	biochar	16.34
2019	BBCH 89	71-05-011	biochar	16.95
2019	BBCH 89	71-05-011	biochar	19.26
2019	BBCH 75	71-05-016	biochar	15.17
2019	BBCH 75	71-05-016	biochar	17.5
2019	BBCH 75	71-05-016	biochar	16.14
2019	BBCH 75	71-05-016	biochar	14.65
2019	BBCH 75	71-05-016	biochar	13.41
2019	BBCH 75	71-05-016	biochar	13.6
2019	BBCH 75	71-05-016	biochar	13.94
2019	BBCH 75	71-05-016	biochar	13.21
2019	BBCH 75	71-05-016	biochar	14.82
2019	BBCH 83	71-05-016	biochar	17.35
2019	BBCH 83	71-05-016	biochar	17.05
2019	BBCH 83	71-05-016	biochar	18.26
2019	BBCH 83	71-05-016	biochar	14.1
2019	BBCH 83	71-05-016	biochar	14.73
2019	BBCH 83	71-05-016	biochar	14.18
2019	BBCH 83	71-05-016	biochar	13.79
2019	BBCH 83	71-05-016	biochar	15.22
2019	BBCH 89	71-05-016	biochar	17.21
2019	BBCH 89	71-05-016	biochar	17.66
2019	BBCH 89	71-05-016	biochar	16.41
2019	BBCH 89	71-05-016	biochar	14.25
2019	BBCH 89	71-05-016	biochar	15.58
2019	BBCH 89	71-05-016	biochar	15.9
2019	BBCH 89	71-05-016	biochar	18.25
2019	BBCH 89	71-05-016	biochar	17.77
2019	BBCH 89	71-05-016	biochar	15.52
2019	BBCH 75	71-05-018	biochar	15.22
2019	BBCH 75	71-05-018	biochar	13.99
2019	BBCH 75	71-05-018	biochar	14.09
2019	BBCH 75	71-05-018	biochar	15.29
2019	BBCH 75	71-05-018	biochar	12.94
2019	BBCH 75	71-05-018	biochar	14.06
2019	BBCH 75	71-05-018	biochar	18.22
2019	BBCH 75	71-05-018	biochar	18.36
2019	BBCH 83	71-05-018	biochar	17.48
2019	BBCH 83	71-05-018	biochar	16.45
2019	BBCH 83	71-05-018	biochar	17.17
2019	BBCH 83	71-05-018	biochar	16.55
2019	BBCH 83	71-05-018	biochar	14.26
2019	BBCH 83	71-05-018	biochar	14.78
2019	BBCH 83	71-05-018	biochar	21.1
2019	BBCH 83	71-05-018	biochar	26.09
2019	BBCH 83	71-05-018	biochar	18.16
2019	BBCH 89	71-05-018	biochar	14.09
2019	BBCH 89	71-05-018	biochar	12.58
2019	BBCH 89	71-05-018	biochar	15.85
2019	BBCH 89	71-05-018	biochar	15.84
2019	BBCH 89	71-05-018	biochar	12.49
2019	BBCH 89	71-05-018	biochar	21.45
2019	BBCH 89	71-05-018	biochar	14.07
2019	BBCH 89	71-05-018	biochar	15.18
2019	BBCH 75	71-05-020	biochar	13.72
2019	BBCH 75	71-05-020	biochar	14.27
2019	BBCH 75	71-05-020	biochar	14.91
2019	BBCH 75	71-05-020	biochar	14.39
2019	BBCH 75	71-05-020	biochar	14.6
2019	BBCH 75	71-05-020	biochar	16.34
2019	BBCH 75	71-05-020	biochar	11.6
2019	BBCH 75	71-05-020	biochar	11.75
2019	BBCH 75	71-05-020	biochar	12.95
2019	BBCH 83	71-05-020	biochar	16.32
2019	BBCH 83	71-05-020	biochar	17.4
2019	BBCH 83	71-05-020	biochar	16.39
2019	BBCH 83	71-05-020	biochar	13.32
2019	BBCH 83	71-05-020	biochar	14.04
2019	BBCH 83	71-05-020	biochar	14.97
2019	BBCH 83	71-05-020	biochar	15.39
2019	BBCH 83	71-05-020	biochar	15.29
2019	BBCH 89	71-05-020	biochar	14.48
2019	BBCH 89	71-05-020	biochar	13.29
2019	BBCH 89	71-05-020	biochar	13.17
2019	BBCH 89	71-05-020	biochar	14.09
2019	BBCH 89	71-05-020	biochar	14.71
2019	BBCH 89	71-05-020	biochar	13.78
2019	BBCH 89	71-05-020	biochar	14.46
2019	BBCH 89	71-05-020	biochar	14.62
2019	BBCH 75	71-05-032	biochar	12.91
2019	BBCH 75	71-05-032	biochar	13.73
2019	BBCH 75	71-05-032	biochar	12.69
2019	BBCH 75	71-05-032	biochar	13.79
2019	BBCH 75	71-05-032	biochar	17.49
2019	BBCH 75	71-05-032	biochar	16.32
2019	BBCH 75	71-05-032	biochar	11.61
2019	BBCH 75	71-05-032	biochar	13.32
2019	BBCH 75	71-05-032	biochar	12.6
2019	BBCH 83	71-05-032	biochar	15.68
2019	BBCH 83	71-05-032	biochar	16.71
2019	BBCH 83	71-05-032	biochar	16.08
2019	BBCH 83	71-05-032	biochar	12.99
2019	BBCH 83	71-05-032	biochar	14.41
2019	BBCH 83	71-05-032	biochar	16.9
2019	BBCH 83	71-05-032	biochar	19.58
2019	BBCH 89	71-05-032	biochar	12.85
2019	BBCH 89	71-05-032	biochar	15.67
2019	BBCH 89	71-05-032	biochar	15.08
2019	BBCH 89	71-05-032	biochar	13.88
2019	BBCH 89	71-05-032	biochar	13.97
2019	BBCH 89	71-05-032	biochar	16.06
2019	BBCH 89	71-05-032	biochar	17.55
2019	BBCH 75	71-05-034	biochar	16.95
2019	BBCH 75	71-05-034	biochar	16.67
2019	BBCH 75	71-05-034	biochar	14.3
2019	BBCH 75	71-05-034	biochar	13.59
2019	BBCH 75	71-05-034	biochar	16.16
2019	BBCH 75	71-05-034	biochar	16.84
2019	BBCH 75	71-05-034	biochar	17.67
2019	BBCH 83	71-05-034	biochar	18.39
2019	BBCH 83	71-05-034	biochar	15.11
2019	BBCH 83	71-05-034	biochar	17.43
2019	BBCH 83	71-05-034	biochar	13.34
2019	BBCH 83	71-05-034	biochar	14.3
2019	BBCH 83	71-05-034	biochar	15.04
2019	BBCH 83	71-05-034	biochar	18.93
2019	BBCH 83	71-05-034	biochar	20.26
2019	BBCH 89	71-05-034	biochar	14.23
2019	BBCH 89	71-05-034	biochar	15.58
2019	BBCH 89	71-05-034	biochar	14.59
2019	BBCH 89	71-05-034	biochar	15.6
2019	BBCH 89	71-05-034	biochar	16.81
2019	BBCH 89	71-05-034	biochar	17.21
2019	BBCH 89	71-05-034	biochar	17.78
2019	BBCH 89	71-05-034	biochar	18.03
2019	BBCH 75	71-05-036	biochar	16.38
2019	BBCH 75	71-05-036	biochar	15.76
2019	BBCH 75	71-05-036	biochar	16.66
2019	BBCH 75	71-05-036	biochar	15.6
2019	BBCH 75	71-05-036	biochar	13.25
2019	BBCH 75	71-05-036	biochar	14.19
2019	BBCH 75	71-05-036	biochar	14.34
2019	BBCH 75	71-05-036	biochar	15.68
2019	BBCH 75	71-05-036	biochar	14.66
2019	BBCH 83	71-05-036	biochar	16.08
2019	BBCH 83	71-05-036	biochar	16.37
2019	BBCH 83	71-05-036	biochar	15.62
2019	BBCH 83	71-05-036	biochar	13.55
2019	BBCH 83	71-05-036	biochar	18.94
2019	BBCH 83	71-05-036	biochar	17.8
2019	BBCH 89	71-05-036	biochar	15.62
2019	BBCH 89	71-05-036	biochar	19.27
2019	BBCH 89	71-05-036	biochar	19.93
2019	BBCH 89	71-05-036	biochar	14.31
2019	BBCH 89	71-05-036	biochar	12.96
2019	BBCH 89	71-05-036	biochar	14.66
2019	BBCH 89	71-05-036	biochar	14.39
2019	BBCH 89	71-05-036	biochar	15.55
2019	BBCH 89	71-05-036	biochar	16.58
2019	BBCH 75	71-05-048	biochar	12.23
2019	BBCH 75	71-05-048	biochar	12.25
2019	BBCH 75	71-05-048	biochar	12.58
2019	BBCH 75	71-05-048	biochar	10.72
2019	BBCH 75	71-05-048	biochar	11.5
2019	BBCH 75	71-05-048	biochar	12.35
2019	BBCH 75	71-05-048	biochar	13.92
2019	BBCH 75	71-05-048	biochar	15.67
2019	BBCH 75	71-05-048	biochar	14.35
2019	BBCH 83	71-05-048	biochar	14.88
2019	BBCH 83	71-05-048	biochar	14.82
2019	BBCH 83	71-05-048	biochar	15.09
2019	BBCH 83	71-05-048	biochar	15.17
2019	BBCH 83	71-05-048	biochar	16.82
2019	BBCH 83	71-05-048	biochar	14.37
2019	BBCH 83	71-05-048	biochar	14.49
2019	BBCH 89	71-05-048	biochar	15.2
2019	BBCH 89	71-05-048	biochar	15.81
2019	BBCH 89	71-05-048	biochar	16.24
2019	BBCH 89	71-05-048	biochar	15.79
2019	BBCH 89	71-05-048	biochar	15.71
2019	BBCH 89	71-05-048	biochar	14.91
2019	BBCH 89	71-05-048	biochar	12.92
2019	BBCH 89	71-05-048	biochar	13.46
2019	BBCH 89	71-05-048	biochar	15.4
2019	BBCH 75	71-05-050	biochar	13.9
2019	BBCH 75	71-05-050	biochar	12.24
2019	BBCH 75	71-05-050	biochar	12.86
2019	BBCH 75	71-05-050	biochar	13
2019	BBCH 75	71-05-050	biochar	15.86
2019	BBCH 75	71-05-050	biochar	15.12
2019	BBCH 75	71-05-050	biochar	16.36
2019	BBCH 75	71-05-050	biochar	14.74
2019	BBCH 75	71-05-050	biochar	17.74
2019	BBCH 83	71-05-050	biochar	17.62
2019	BBCH 83	71-05-050	biochar	15.72
2019	BBCH 83	71-05-050	biochar	15.5
2019	BBCH 83	71-05-050	biochar	14.79
2019	BBCH 83	71-05-050	biochar	13.08
2019	BBCH 83	71-05-050	biochar	15.56
2019	BBCH 83	71-05-050	biochar	9.04
2019	BBCH 89	71-05-050	biochar	16.88
2019	BBCH 89	71-05-050	biochar	16.12
2019	BBCH 89	71-05-050	biochar	16.47
2019	BBCH 89	71-05-050	biochar	16.02
2019	BBCH 89	71-05-050	biochar	18.01
2019	BBCH 89	71-05-050	biochar	17.44
2019	BBCH 89	71-05-050	biochar	15.84
2019	BBCH 89	71-05-050	biochar	12.58
2019	BBCH 89	71-05-050	biochar	14.48
2019	BBCH 75	71-05-052	biochar	15.16
2019	BBCH 75	71-05-052	biochar	14.25
2019	BBCH 75	71-05-052	biochar	12.05
2019	BBCH 75	71-05-052	biochar	12.27
2019	BBCH 75	71-05-052	biochar	12.18
2019	BBCH 75	71-05-052	biochar	11.82
2019	BBCH 75	71-05-052	biochar	12.38
2019	BBCH 75	71-05-052	biochar	17.14
2019	BBCH 75	71-05-052	biochar	15.68
2019	BBCH 83	71-05-052	biochar	13.56
2019	BBCH 83	71-05-052	biochar	15.95
2019	BBCH 83	71-05-052	biochar	13.43
2019	BBCH 83	71-05-052	biochar	15.67
2019	BBCH 83	71-05-052	biochar	15.64
2019	BBCH 83	71-05-052	biochar	15.58
2019	BBCH 83	71-05-052	biochar	16.41
2019	BBCH 89	71-05-052	biochar	14.98
2019	BBCH 89	71-05-052	biochar	18.38
2019	BBCH 89	71-05-052	biochar	17.54
2019	BBCH 89	71-05-052	biochar	16.77
2019	BBCH 89	71-05-052	biochar	17.52
2019	BBCH 89	71-05-052	biochar	15.43
2019	BBCH 89	71-05-052	biochar	16.14
2019	BBCH 75	71-05-063	biochar	11.93
2019	BBCH 75	71-05-063	biochar	11.55
2019	BBCH 75	71-05-063	biochar	13.1
2019	BBCH 75	71-05-063	biochar	13.78
2019	BBCH 75	71-05-063	biochar	14.03
2019	BBCH 75	71-05-063	biochar	12.79
2019	BBCH 75	71-05-063	biochar	15.13
2019	BBCH 75	71-05-063	biochar	14.15
2019	BBCH 75	71-05-063	biochar	14.19
2019	BBCH 83	71-05-063	biochar	14.68
2019	BBCH 83	71-05-063	biochar	12.94
2019	BBCH 83	71-05-063	biochar	12.6
2019	BBCH 83	71-05-063	biochar	17.37
2019	BBCH 83	71-05-063	biochar	17.68
2019	BBCH 83	71-05-063	biochar	16.09
2019	BBCH 83	71-05-063	biochar	16.89
2019	BBCH 83	71-05-063	biochar	15.16
2019	BBCH 83	71-05-063	biochar	13.93
2019	BBCH 89	71-05-063	biochar	15.47
2019	BBCH 89	71-05-063	biochar	16.87
2019	BBCH 89	71-05-063	biochar	15.09
2019	BBCH 89	71-05-063	biochar	14.33
2019	BBCH 89	71-05-063	biochar	14.44
2019	BBCH 89	71-05-063	biochar	16.09
2019	BBCH 89	71-05-063	biochar	16.71
2019	BBCH 89	71-05-063	biochar	17
2019	BBCH 75	71-05-065	biochar	14.65
2019	BBCH 75	71-05-065	biochar	14.36
2019	BBCH 75	71-05-065	biochar	13.35
2019	BBCH 75	71-05-065	biochar	11.77
2019	BBCH 75	71-05-065	biochar	11.99
2019	BBCH 75	71-05-065	biochar	11.26
2019	BBCH 75	71-05-065	biochar	13.5
2019	BBCH 75	71-05-065	biochar	16.53
2019	BBCH 75	71-05-065	biochar	15.23
2019	BBCH 83	71-05-065	biochar	18.32
2019	BBCH 83	71-05-065	biochar	17.24
2019	BBCH 83	71-05-065	biochar	15.56
2019	BBCH 83	71-05-065	biochar	14.25
2019	BBCH 83	71-05-065	biochar	16.19
2019	BBCH 83	71-05-065	biochar	18.14
2019	BBCH 83	71-05-065	biochar	15.95
2019	BBCH 89	71-05-065	biochar	17.27
2019	BBCH 89	71-05-065	biochar	17.54
2019	BBCH 89	71-05-065	biochar	15.48
2019	BBCH 89	71-05-065	biochar	15.29
2019	BBCH 89	71-05-065	biochar	14.41
2019	BBCH 89	71-05-065	biochar	13.26
2019	BBCH 89	71-05-065	biochar	16.89
2019	BBCH 89	71-05-065	biochar	17.24
2019	BBCH 89	71-05-065	biochar	16.3
2019	BBCH 75	71-05-067	biochar	10.43
2019	BBCH 75	71-05-067	biochar	13.55
2019	BBCH 75	71-05-067	biochar	12.88
2019	BBCH 75	71-05-067	biochar	11.48
2019	BBCH 75	71-05-067	biochar	16.62
2019	BBCH 75	71-05-067	biochar	12.29
2019	BBCH 75	71-05-067	biochar	14.47
2019	BBCH 75	71-05-067	biochar	15.01
2019	BBCH 75	71-05-067	biochar	14.43
2019	BBCH 83	71-05-067	biochar	16.8
2019	BBCH 83	71-05-067	biochar	13.74
2019	BBCH 83	71-05-067	biochar	13.45
2019	BBCH 83	71-05-067	biochar	14.69
2019	BBCH 83	71-05-067	biochar	17.41
2019	BBCH 83	71-05-067	biochar	13.88
2019	BBCH 83	71-05-067	biochar	14.89
2019	BBCH 89	71-05-067	biochar	18.12
2019	BBCH 89	71-05-067	biochar	17.6
2019	BBCH 89	71-05-067	biochar	14.71
2019	BBCH 89	71-05-067	biochar	12.39
2019	BBCH 89	71-05-067	biochar	12.87
2019	BBCH 89	71-05-067	biochar	11.92
2019	BBCH 89	71-05-067	biochar	14.82
2019	BBCH 89	71-05-067	biochar	16.46
2019	BBCH 89	71-05-067	biochar	16.62
2019	BBCH 75	71-05-078	biochar	16.75
2019	BBCH 75	71-05-078	biochar	15.04
2019	BBCH 75	71-05-078	biochar	18.09
2019	BBCH 75	71-05-078	biochar	12.67
2019	BBCH 75	71-05-078	biochar	13.08
2019	BBCH 75	71-05-078	biochar	14.16
2019	BBCH 75	71-05-078	biochar	11.43
2019	BBCH 75	71-05-078	biochar	12.54
2019	BBCH 75	71-05-078	biochar	14.02
2019	BBCH 83	71-05-078	biochar	14.48
2019	BBCH 83	71-05-078	biochar	14.93
2019	BBCH 83	71-05-078	biochar	16.2
2019	BBCH 83	71-05-078	biochar	13.46
2019	BBCH 83	71-05-078	biochar	15.95
2019	BBCH 83	71-05-078	biochar	14.37
2019	BBCH 83	71-05-078	biochar	14.96
2019	BBCH 83	71-05-078	biochar	14.41
2019	BBCH 89	71-05-078	biochar	14.89
2019	BBCH 89	71-05-078	biochar	17.33
2019	BBCH 89	71-05-078	biochar	16.78
2019	BBCH 89	71-05-078	biochar	14.5
2019	BBCH 89	71-05-078	biochar	12.63
2019	BBCH 89	71-05-078	biochar	15.34
2019	BBCH 89	71-05-078	biochar	17.69
2019	BBCH 89	71-05-078	biochar	15.23
2019	BBCH 75	71-05-080	biochar	12.15
2019	BBCH 75	71-05-080	biochar	15.47
2019	BBCH 75	71-05-080	biochar	13.81
2019	BBCH 75	71-05-080	biochar	14.4
2019	BBCH 75	71-05-080	biochar	15.21
2019	BBCH 75	71-05-080	biochar	8.43
2019	BBCH 75	71-05-080	biochar	12.37
2019	BBCH 83	71-05-080	biochar	16.44
2019	BBCH 83	71-05-080	biochar	15.87
2019	BBCH 83	71-05-080	biochar	15.82
2019	BBCH 83	71-05-080	biochar	14.95
2019	BBCH 83	71-05-080	biochar	16.43
2019	BBCH 83	71-05-080	biochar	13.89
2019	BBCH 83	71-05-080	biochar	13.82
2019	BBCH 89	71-05-080	biochar	17.21
2019	BBCH 89	71-05-080	biochar	15.98
2019	BBCH 89	71-05-080	biochar	14.1
2019	BBCH 89	71-05-080	biochar	14.05
2019	BBCH 89	71-05-080	biochar	16.14
2019	BBCH 89	71-05-080	biochar	14.96
2019	BBCH 89	71-05-080	biochar	14.9
2019	BBCH 75	71-05-082	biochar	10.78
2019	BBCH 75	71-05-082	biochar	13.7
2019	BBCH 75	71-05-082	biochar	11.57
2019	BBCH 75	71-05-082	biochar	11.44
2019	BBCH 75	71-05-082	biochar	11.14
2019	BBCH 75	71-05-082	biochar	11.82
2019	BBCH 75	71-05-082	biochar	11.65
2019	BBCH 75	71-05-082	biochar	11.58
2019	BBCH 83	71-05-082	biochar	14.31
2019	BBCH 83	71-05-082	biochar	13.07
2019	BBCH 83	71-05-082	biochar	13.51
2019	BBCH 83	71-05-082	biochar	14.06
2019	BBCH 83	71-05-082	biochar	11.01
2019	BBCH 83	71-05-082	biochar	14.11
2019	BBCH 83	71-05-082	biochar	12.69
2019	BBCH 83	71-05-082	biochar	12.51
2019	BBCH 89	71-05-082	biochar	13.93
2019	BBCH 89	71-05-082	biochar	14.7
2019	BBCH 89	71-05-082	biochar	13.57
2019	BBCH 89	71-05-082	biochar	14.4
2019	BBCH 89	71-05-082	biochar	15.19
2019	BBCH 89	71-05-082	biochar	13.78
2019	BBCH 89	71-05-082	biochar	11.21
2019	BBCH 89	71-05-082	biochar	19.59
2019	BBCH 75	71-05-084	biochar	15.04
2019	BBCH 75	71-05-084	biochar	18.38
2019	BBCH 75	71-05-084	biochar	12.38
2019	BBCH 75	71-05-084	biochar	14.92
2019	BBCH 75	71-05-084	biochar	10.78
2019	BBCH 75	71-05-084	biochar	9.56
2019	BBCH 75	71-05-084	biochar	12.65
2019	BBCH 75	71-05-084	biochar	13.11
2019	BBCH 83	71-05-084	biochar	12.22
2019	BBCH 83	71-05-084	biochar	13.41
2019	BBCH 83	71-05-084	biochar	10.42
2019	BBCH 83	71-05-084	biochar	15.01
2019	BBCH 83	71-05-084	biochar	14.04
2019	BBCH 83	71-05-084	biochar	14.46
2019	BBCH 83	71-05-084	biochar	13.6
2019	BBCH 83	71-05-084	biochar	14.17
2019	BBCH 83	71-05-084	biochar	13.54
2019	BBCH 89	71-05-084	biochar	14.03
2019	BBCH 89	71-05-084	biochar	14.91
2019	BBCH 89	71-05-084	biochar	13.23
2019	BBCH 89	71-05-084	biochar	15.8
2019	BBCH 89	71-05-084	biochar	16.2
2019	BBCH 89	71-05-084	biochar	14.22
2019	BBCH 89	71-05-084	biochar	14.57
2019	BBCH 89	71-05-084	biochar	14.48
2019	BBCH 75	71-05-085	biochar	12.82
2019	BBCH 75	71-05-085	biochar	13.43
2019	BBCH 75	71-05-085	biochar	12.85
2019	BBCH 75	71-05-085	biochar	13.52
2019	BBCH 75	71-05-085	biochar	12.42
2019	BBCH 75	71-05-085	biochar	13.44
2019	BBCH 75	71-05-085	biochar	14.19
2019	BBCH 75	71-05-085	biochar	8.13
2019	BBCH 75	71-05-085	biochar	14.37
2019	BBCH 83	71-05-085	biochar	15.4
2019	BBCH 83	71-05-085	biochar	17.95
2019	BBCH 83	71-05-085	biochar	17.72
2019	BBCH 83	71-05-085	biochar	17.08
2019	BBCH 83	71-05-085	biochar	16.26
2019	BBCH 83	71-05-085	biochar	17.7
2019	BBCH 83	71-05-085	biochar	16.5
2019	BBCH 83	71-05-085	biochar	18.07
2019	BBCH 83	71-05-085	biochar	17.58
2019	BBCH 89	71-05-085	biochar	15.3
2019	BBCH 89	71-05-085	biochar	14.76
2019	BBCH 89	71-05-085	biochar	17.31
2019	BBCH 89	71-05-085	biochar	15.41
2019	BBCH 89	71-05-085	biochar	16.32
2019	BBCH 89	71-05-085	biochar	9.7
2019	BBCH 89	71-05-085	biochar	16.91
2019	BBCH 89	71-05-085	biochar	17.19
2019	BBCH 75	71-05-086	biochar	17.92
2019	BBCH 75	71-05-086	biochar	19.07
2019	BBCH 75	71-05-086	biochar	11.87
2019	BBCH 75	71-05-086	biochar	15.02
2019	BBCH 75	71-05-086	biochar	14.16
2019	BBCH 75	71-05-086	biochar	17.94
2019	BBCH 83	71-05-086	biochar	19.5
2019	BBCH 83	71-05-086	biochar	17.94
2019	BBCH 83	71-05-086	biochar	16.73
2019	BBCH 83	71-05-086	biochar	13.62
2019	BBCH 83	71-05-086	biochar	14.58
2019	BBCH 83	71-05-086	biochar	15.21
2019	BBCH 83	71-05-086	biochar	16.1
2019	BBCH 83	71-05-086	biochar	16.85
2019	BBCH 83	71-05-086	biochar	16.26
2019	BBCH 89	71-05-086	biochar	19.24
2019	BBCH 89	71-05-086	biochar	17.7
2019	BBCH 89	71-05-086	biochar	16.31
2019	BBCH 89	71-05-086	biochar	21.37
2019	BBCH 89	71-05-086	biochar	22.94
2019	BBCH 89	71-05-086	biochar	17.23
2019	BBCH 89	71-05-086	biochar	19.71
2019	BBCH 89	71-05-086	biochar	18.52
2019	BBCH 75	71-06-009	control	14.55
2019	BBCH 75	71-06-009	control	16.83
2019	BBCH 75	71-06-009	control	17.67
2019	BBCH 75	71-06-009	control	18.51
2019	BBCH 75	71-06-009	control	15.86
2019	BBCH 75	71-06-009	control	14.19
2019	BBCH 75	71-06-009	control	17.43
2019	BBCH 83	71-06-009	control	14.42
2019	BBCH 83	71-06-009	control	16.47
2019	BBCH 83	71-06-009	control	15.11
2019	BBCH 83	71-06-009	control	13.52
2019	BBCH 83	71-06-009	control	14.2
2019	BBCH 83	71-06-009	control	13.1
2019	BBCH 83	71-06-009	control	11.99
2019	BBCH 83	71-06-009	control	13.38
2019	BBCH 83	71-06-009	control	16.43
2019	BBCH 89	71-06-009	control	14.42
2019	BBCH 89	71-06-009	control	15.72
2019	BBCH 89	71-06-009	control	15.22
2019	BBCH 89	71-06-009	control	16.25
2019	BBCH 89	71-06-009	control	13.92
2019	BBCH 89	71-06-009	control	14.07
2019	BBCH 89	71-06-009	control	19.52
2019	BBCH 89	71-06-009	control	19.06
2019	BBCH 89	71-06-009	control	17.41
2019	BBCH 75	71-06-010	control	14.23
2019	BBCH 75	71-06-010	control	17
2019	BBCH 75	71-06-010	control	15.75
2019	BBCH 75	71-06-010	control	11.97
2019	BBCH 75	71-06-010	control	13.04
2019	BBCH 75	71-06-010	control	9.95
2019	BBCH 75	71-06-010	control	14.04
2019	BBCH 75	71-06-010	control	14.87
2019	BBCH 75	71-06-010	control	15.37
2019	BBCH 83	71-06-010	control	16.8
2019	BBCH 83	71-06-010	control	19
2019	BBCH 83	71-06-010	control	16.44
2019	BBCH 83	71-06-010	control	14.38
2019	BBCH 83	71-06-010	control	15.24
2019	BBCH 83	71-06-010	control	14.73
2019	BBCH 83	71-06-010	control	15.49
2019	BBCH 83	71-06-010	control	13.33
2019	BBCH 83	71-06-010	control	14.11
2019	BBCH 89	71-06-010	control	15.22
2019	BBCH 89	71-06-010	control	17.37
2019	BBCH 89	71-06-010	control	14.69
2019	BBCH 89	71-06-010	control	17.64
2019	BBCH 89	71-06-010	control	14.18
2019	BBCH 89	71-06-010	control	13.08
2019	BBCH 89	71-06-010	control	11.71
2019	BBCH 89	71-06-010	control	12.81
2019	BBCH 75	71-06-012	control	14.67
2019	BBCH 75	71-06-012	control	17.64
2019	BBCH 75	71-06-012	control	16.48
2019	BBCH 75	71-06-012	control	17.08
[truncated: 22,854 more rows]
