# Supplementary material for: Deep incorporation of organic amendments into soils of a ‘Calardis Musqué’ vineyard: effects on greenhouse gas emissions, vine vigor, and grape quality
Source: Front Plant Sci. 2023 Nov 16;14:1253458. doi: 10.3389/fpls.2023.1253458 (PMC10687477; doi:10.3389/fpls.2023.1253458)
Supplement: Supplementary file 4 [file Table_4.xlsx]

## Sheet: Tabelle1
Supplementary Table 4. Results of macronutrient analysis performed in the years 2019-2021 with grapevines grown on the different organic amendments (OA).
year	plant-ID	OA	K	Ca	Mg
2019	71-02-011	compost	47.6635	184.035	16.532
2019	71-02-011	compost	40.277	171.135	13.5926
2019	71-02-011	compost	51.1588	147.013	10.2497
2019	71-02-051	compost	51.4313	127.18	12.6531
2019	71-02-051	compost	52.595	124.343	9.32621
2019	71-02-051	compost	58.0459	129.368	10.5711
2019	71-02-080	compost	51.8891	181.802	13.0173
2019	71-02-080	compost	50.2367	139.156	14.2247
2019	71-02-080	compost	53.0234	191.546	14.3434
2019	71-03-009	compost	45.115	224.974	17.5509
2019	71-03-009	compost	38.1054	202.805	17.7618
2019	71-03-009	compost	35.52	203.97	18.46
2019	71-03-049	compost	51.83	118.78	15.87
2019	71-03-049	compost	53.1335	149.51	14.6806
2019	71-03-049	compost	60.3291	148.243	17.2255
2019	71-03-081	compost	52.5846	183.133	14.7604
2019	71-03-081	compost	46.9325	172.039	14.0687
2019	71-03-081	compost	41.8657	169.145	13.4479
2019	71-04-010	biochar	44.9098	175.464	17.8538
2019	71-04-010	biochar	34.9716	176.615	14.6356
2019	71-04-010	biochar	38.5397	193.541	14.9648
2019	71-04-050	biochar	46.6531	162.925	13.036
2019	71-04-050	biochar	47.4975	184.594	10.1101
2019	71-04-050	biochar	38.2817	198.282	11.0589
2019	71-04-082	biochar	41.8196	178.657	13.0117
2019	71-04-082	biochar	66.5449	134.383	10.9154
2019	71-04-082	biochar	58.6391	166.781	9.97665
2019	71-05-011	biochar	42.9657	173.612	13.4655
2019	71-05-011	biochar	45.4503	183.822	11.2875
2019	71-05-011	biochar	48.6031	154.099	13.7219
2019	71-05-052	biochar	46.6221	202.74	13.6882
2019	71-05-052	biochar	46.006	201.401	18.4384
2019	71-05-052	biochar	45.3004	185.681	14.4889
2019	71-05-080	biochar	47.2643	178.967	11.5831
2019	71-05-080	biochar	57.022	161.562	12.3618
2019	71-05-080	biochar	55.4206	162.975	14.0681
2019	71-06-010	control	43.6991	164.079	9.51634
2019	71-06-010	control	39.2892	165.165	8.95895
2019	71-06-010	control	53.8079	180.72	8.80293
2019	71-06-052	control	45.6333	168.017	13.3588
2019	71-06-052	control	34.0053	166.191	10.6642
2019	71-06-052	control	47.5365	145.466	13.1325
2019	71-06-082	control	50.3503	185.846	12.6026
2019	71-06-082	control	56.915	188.296	10.6123
2019	71-06-082	control	42.9658	179.849	13.3867
2019	71-07-008	control	58.3872	172.186	6.2504
2019	71-07-008	control	51.5915	181.281	9.56956
2019	71-07-008	control	51.5372	186.992	8.03268
2019	71-07-052	control	47.3809	125.78	15.9134
2019	71-07-052	control	50.7014	137.907	11.6627
2019	71-07-052	control	49.82	149.92	15.38
2019	71-07-079	control	54.5845	137.477	13.4034
2019	71-07-079	control	51.3584	151.251	14.3591
2019	71-07-079	control	49.4287	171.522	10.1503
2019	71-08-010	biochar	38.8876	164.438	12.8957
2019	71-08-010	biochar	47.7722	160.929	10.4395
2019	71-08-010	biochar	40.61	142.14	14.35
2019	71-08-052	biochar	51.9765	152.824	10.5676
2019	71-08-052	biochar	51.5858	146.053	9.89647
2019	71-08-052	biochar	49.8695	150.761	12.3747
2019	71-08-082	biochar	46.6421	180.16	14.0587
2019	71-08-082	biochar	36.6678	179.58	12.056
2019	71-08-082	biochar	61.4018	187.42	13.2076
2019	71-09-011	biochar	41.5428	184.977	10.8546
2019	71-09-011	biochar	53.1484	197.689	11.7496
2019	71-09-011	biochar	45.1	201.462	12.7354
2019	71-09-048	biochar	63.8474	92.8453	13.3867
2019	71-09-048	biochar	57.6342	134.774	10.1436
2019	71-09-048	biochar	60.0799	116.422	12.1119
2019	71-09-080	biochar	55.9313	185.208	11.2562
2019	71-09-080	biochar	45.5548	167.954	11.2962
2019	71-09-080	biochar	49.3184	168.005	13.2264
2019	71-10-010	compost	29.1791	206.146	14.6346
2019	71-10-010	compost	37.5174	159.683	14.7953
2019	71-10-010	compost	47.6159	174.468	10.4235
2019	71-10-049	compost	55.3637	143.982	10.4039
2019	71-10-049	compost	59.3606	157.173	13.7862
2019	71-10-049	compost	41.6855	135.24	10.534
2019	71-10-080	compost	48.7787	156.536	8.82882
2019	71-10-080	compost	67.8578	158.058	11.9519
2019	71-10-080	compost	69.1761	148.559	9.35623
2019	71-11-009	compost	58.2549	207.061	16.3735
2019	71-11-009	compost	45.5059	129.882	13.742
2019	71-11-009	compost	44.8796	148.226	14.9498
2019	71-11-050	compost	54.2738	146.832	11.3524
2019	71-11-050	compost	61.6015	127.077	13.6436
2019	71-11-050	compost	59.3702	119.81	15.3149
2019	71-11-080	compost	62.1155	110.658	12.6247
2019	71-11-080	compost	76.581	124.413	12.2281
2019	71-11-080	compost	56.869	145.879	11.4838
2019	71-12-010	control	48.8137	168.854	16.3146
2019	71-12-010	control	36.038	178.217	19.9466
2019	71-12-010	control	37.1948	192.078	15.4003
2019	71-12-051	control	49.7066	155.832	17.7259
2019	71-12-051	control	50.974	182.532	15.1901
2019	71-12-051	control	52.7889	148.034	16.7652
2019	71-12-080	control	51.2482	149.219	15.1502
2019	71-12-080	control	57.6067	176.805	12.2463
2019	71-12-080	control	55.9973	152.752	16.9213
2019	71-13-011	control	56.6811	149.06	10.8164
2019	71-13-011	control	60.1	162.434	10.0601
2019	71-13-011	control	46.8175	211.727	10.9354
2019	71-13-050	control	42.4208	194.745	17.4791
2019	71-13-050	control	46.2	156.37	17.44
2019	71-13-050	control	36.6575	174.875	15.6215
2019	71-13-080	control	52.7	154.71	14.3
2019	71-13-080	control	54.8884	133.108	16.0332
2019	71-13-080	control	59.4107	140.642	12.8628
2020	71-02-011	compost	45.6213	179.878	19.9531
2020	71-02-011	compost	50.7262	146.952	18.028
2020	71-02-011	compost	45.0649	177.812	20.1498
2020	71-02-051	compost	52.3772	161.555	14.4468
2020	71-02-051	compost	69.7729	153.174	15.5707
2020	71-02-051	compost	48.5759	163.09	14.5668
2020	71-02-080	compost	48.2161	185.232	12.8443
2020	71-02-080	compost	56.0304	174.677	12.1282
2020	71-02-080	compost	59.9499	174.885	10.5906
2020	71-03-009	compost	41.0361	183.494	17.013
2020	71-03-009	compost	37.7517	169.484	14.516
2020	71-03-009	compost	39.4217	162.627	20.3483
2020	71-03-049	compost	48.9926	150.04	14.0794
2020	71-03-049	compost	42.92	148.76	14.21
2020	71-03-049	compost	50.3907	166.909	16.4392
2020	71-03-081	compost	43.569	186.074	10.537
2020	71-03-081	compost	46.6295	192.245	15.4562
2020	71-03-081	compost	46.123	171.933	14.0865
2020	71-04-010	biochar	45.8535	167.401	12.5391
2020	71-04-010	biochar	45.7605	167.882	16.0207
2020	71-04-010	biochar	50.0766	163.891	15.4797
2020	71-04-050	biochar	48.044	168.134	15.4205
2020	71-04-050	biochar	45.3555	163.352	14.9649
2020	71-04-050	biochar	48.0498	140.406	16.0532
2020	71-04-082	biochar	63.9219	173.582	9.6307
2020	71-04-082	biochar	59.4091	137.763	11.4352
2020	71-04-082	biochar	57.0862	198.376	8.79395
2020	71-05-011	biochar	41.2312	172.753	18.1181
2020	71-05-011	biochar	42.7015	168.324	15.4236
2020	71-05-011	biochar	46.7067	158.288	18.2282
2020	71-05-052	biochar	34.6215	161.554	15.2651
2020	71-05-052	biochar	26.83	172.44	11.73
2020	71-05-052	biochar	31.0904	158.183	14.2648
2020	71-05-080	biochar	54.1821	208.654	12.1463
2020	71-05-080	biochar	51.1929	191.516	8.74708
2020	71-05-080	biochar	45.2902	157.605	13.6091
2020	71-06-010	control	60.0099	169.151	11.1886
2020	71-06-010	control	55.1635	166.602	13.2577
2020	71-06-010	control	54.3837	181.589	13.6209
2020	71-06-052	control	39.674	190.389	15.5627
2020	71-06-052	control	41.5754	164.209	13.6582
2020	71-06-052	control	42.0539	175.23	13.4769
2020	71-06-082	control	58.2465	166.834	12.1571
2020	71-06-082	control	54.7619	178.353	14.438
2020	71-06-082	control	56.8123	166.969	12.6795
2020	71-07-008	control	60.13	179.829	11.3527
2020	71-07-008	control	60.11	164.85	7.93056
2020	71-07-008	control	54.6964	162.828	11.3976
2020	71-07-052	control	44.5054	178.661	18.3017
2020	71-07-052	control	42.4817	164.23	16.549
2020	71-07-052	control	41.9498	176.594	14.2838
2020	71-07-079	control	51.4042	198.569	14.0665
2020	71-07-079	control	50.2737	158.221	10.4077
2020	71-07-079	control	44.1588	205.133	10.0934
2020	71-08-010	biochar	55.7683	165.46	16.4137
2020	71-08-010	biochar	45.4156	158.985	17.1085
2020	71-08-010	biochar	48.4045	163.528	16.3117
2020	71-08-052	biochar	62.5774	150.659	14.6453
2020	71-08-052	biochar	57.4825	162.807	12.6673
2020	71-08-052	biochar	52.4924	160.362	12.579
2020	71-08-082	biochar	52.1848	202.165	11.978
2020	71-08-082	biochar	74.0186	171.598	11.4553
2020	71-08-082	biochar	64.2	172.93	11.76
2020	71-09-011	biochar	49.4652	195.104	16.0173
2020	71-09-011	biochar	46.8223	165.3	11.235
2020	71-09-011	biochar	44.0487	140.777	11.275
2020	71-09-048	biochar	46.3826	163.647	11.1222
2020	71-09-048	biochar	54.7829	165.06	14.0587
2020	71-09-048	biochar	58.8392	155.894	10.6671
2020	71-09-080	biochar	55.6871	182.412	11.0273
2020	71-09-080	biochar	61.7622	188.501	13.0073
2020	71-09-080	biochar	55.8544	163.638	9.35245
2020	71-10-010	compost	22.8976	162.004	19.9566
2020	71-10-010	compost	36.2883	164.078	17.8337
2020	71-10-010	compost	49.7828	173.879	21.9966
2020	71-10-049	compost	48.034	141.913	13.1356
2020	71-10-049	compost	50.2126	155.676	10.4855
2020	71-10-049	compost	57.78	169.83	11.46
2020	71-10-080	compost	51.8027	184.768	11.5462
2020	71-10-080	compost	36.9838	162.575	12.1142
2020	71-10-080	compost	46.6756	185.482	13.3545
2020	71-11-009	compost	40.8143	215.627	19.0954
2020	71-11-009	compost	45.03	175.99	18.66
2020	71-11-009	compost	36.8368	184.434	17.7177
2020	71-11-050	compost	38.3238	169.572	14.7646
2020	71-11-050	compost	45.0536	133.32	14.2086
2020	71-11-050	compost	45.8611	156.589	14.5894
2020	71-11-080	compost	49.9067	207.414	12.2196
2020	71-11-080	compost	57.982	151.438	10.959
2020	71-11-080	compost	55.9092	158.07	11.2038
2020	71-12-010	control	36.1979	169.823	14.1853
2020	71-12-010	control	33.7584	188.273	13.0208
2020	71-12-010	control	30.0497	184.838	14.3664
2020	71-12-051	control	41.4452	139.606	10.7143
2020	71-12-051	control	33.2878	173.524	14.4004
2020	71-12-051	control	34.536	155.908	14.1789
2020	71-12-080	control	36.4269	200.764	16.4036
2020	71-12-080	control	27.32	170.03	17.58
2020	71-12-080	control	40.2194	197.474	13.6826
2020	71-13-011	control	53.7229	177.693	11.1095
2020	71-13-011	control	53.9059	147.818	10.7472
2020	71-13-011	control	53.3542	163.611	9.42193
2020	71-13-050	control	41.5438	161.424	13.1344
2020	71-13-050	control	41.1421	151.202	13.9178
2020	71-13-050	control	40.6771	137.732	14.2095
2020	71-13-080	control	40.6076	180.701	16.798
2020	71-13-080	control	47.493	174.703	17.2838
2020	71-13-080	control	51.8435	136.793	16.9739
2021	71-02-011	compost	37.5849	170.756	14.3304
2021	71-02-011	compost	34.6921	208.482	15.0449
2021	71-02-011	compost	45.1299	124.537	10.1332
2021	71-02-051	compost	40.5465	158.017	6.25791
2021	71-02-051	compost	40.3222	146.987	6.78187
2021	71-02-051	compost	36.2883	175.023	7.8104
2021	71-02-080	compost	30.8288	185.093	10.3062
2021	71-02-080	compost	33.7275	157.125	8.994
2021	71-02-080	compost	33.8062	178.968	12.8414
2021	71-03-009	compost	30.3799	184.049	13.2156
2021	71-03-009	compost	40.5135	179.07	13.6646
2021	71-03-009	compost	34.1872	195.5	15.5796
2021	71-03-049	compost	28.9782	155.669	9.86642
2021	71-03-049	compost	39.3731	169.346	10.9537
2021	71-03-049	compost	40.9727	179.76	9.95336
2021	71-03-081	compost	38.7445	187.111	8.33387
2021	71-03-081	compost	35.8878	130.914	8.32108
2021	71-03-081	compost	44.1962	130.083	8.81528
2021	71-04-010	biochar	36.1759	181.869	9.99333
2021	71-04-010	biochar	32.0857	129.211	8.90216
2021	71-04-010	biochar	26.2038	211.938	12.987
2021	71-04-050	biochar	36.6544	148.109	10.5871
2021	71-04-050	biochar	45.5692	148.921	11.3049
2021	71-04-050	biochar	44.45	137.57	9.46
2021	71-04-082	biochar	46.5179	133.582	6.8908
2021	71-04-082	biochar	48.5885	140.06	7.85785
2021	71-04-082	biochar	57.8447	147.754	7.11657
2021	71-05-011	biochar	44.0065	180.908	8.8652
2021	71-05-011	biochar	50.4919	137.838	8.13098
2021	71-05-011	biochar	42.5547	157.265	9.5309
2021	71-05-052	biochar	43.41	158.51	13.96
2021	71-05-052	biochar	44.95	170.562	11.994
2021	71-05-052	biochar	35.0797	170.987	15.1696
2021	71-05-080	biochar	31.45	162.77	11.66
2021	71-05-080	biochar	34.7632	166.741	14.98
2021	71-05-080	biochar	38.088	124.885	11.2412
2021	71-06-010	control	46.2215	146.866	9.20225
2021	71-06-010	control	43.499	169.093	10.9473
2021	71-06-010	control	44.1341	144.324	8.73873
2021	71-06-052	control	40.9016	175.941	11.2224
2021	71-06-052	control	44.5857	136.86	11.3135
2021	71-06-052	control	47.3242	187.118	11.6261
2021	71-06-082	control	45.1048	156.304	8.06193
2021	71-06-082	control	47.6186	148.084	9.25835
2021	71-06-082	control	52.5172	158.629	11.8822
2021	71-07-008	control	56.7882	161.269	8.58704
2021	71-07-008	control	49.78	151.08	8.23
2021	71-07-008	control	49.7693	189.909	9.2184
2021	71-07-052	control	50.6186	146.087	12.5648
2021	71-07-052	control	48.5785	152.312	12.3824
2021	71-07-052	control	55.4554	127.037	9.97997
2021	71-07-079	control	27.2609	198.224	9.95668
2021	71-07-079	control	41.7456	176.855	11.4753
2021	71-07-079	control	48.8437	188.447	11.8161
2021	71-08-010	biochar	47.4783	128.005	7.80479
2021	71-08-010	biochar	43.2175	174.452	9.40252
2021	71-08-010	biochar	61.6911	146.748	12.9286
2021	71-08-052	biochar	37.8747	176.692	10.523
2021	71-08-052	biochar	34.79	166.72	10.53
2021	71-08-052	biochar	40.0064	136.241	8.17089
2021	71-08-082	biochar	32.3069	177.503	10.8955
2021	71-08-082	biochar	43.7754	184.289	12.4059
2021	71-08-082	biochar	42.11	193.07	13.56
2021	71-09-011	biochar	38.6484	185.133	12.8129
2021	71-09-011	biochar	46.9213	203.486	8.4056
2021	71-09-011	biochar	33.84	183.52	9.81
2021	71-09-048	biochar	44.1258	190.14	11.3586
2021	71-09-048	biochar	43.559	182.712	10.2168
2021	71-09-048	biochar	35.0567	221.034	9.64284
2021	71-09-080	biochar	46.5283	158.038	9.9231
2021	71-09-080	biochar	50.31	124.08	9.45
2021	71-09-080	biochar	46.9269	151.061	12.3323
2021	71-10-010	compost	30.7	208.69	17.71
2021	71-10-010	compost	33.012	216.915	17.0113
2021	71-10-010	compost	47.1071	159.267	11.1751
2021	71-10-049	compost	40.8155	169.783	9.96669
2021	71-10-049	compost	33.7675	179.001	11.4923
2021	71-10-049	compost	41.9019	156.066	10.3003
2021	71-10-080	compost	39.4794	194.004	11.0911
2021	71-10-080	compost	42.7657	128.097	9.24528
2021	71-10-080	compost	39.2562	127.545	10.3269
2021	71-11-009	compost	39.8861	115.968	10.0567
2021	71-11-009	compost	45.2753	142.627	14.6043
2021	71-11-009	compost	41.2	188.76	15.71
2021	71-11-050	compost	41.4352	174.012	14.9199
2021	71-11-050	compost	33.2585	205.316	14.288
2021	71-11-050	compost	42.1659	173.182	14.885
2021	71-11-080	compost	40.4425	183.564	13.4575
2021	71-11-080	compost	42.3559	127.368	10.2966
2021	71-11-080	compost	48.1401	179.859	12.5309
2021	71-12-010	control	24.4563	210.79	13.9393
2021	71-12-010	control	33.141	156.592	13.9547
2021	71-12-010	control	40.0267	158.747	9.79673
2021	71-12-051	control	41.6978	138.913	11.8479
2021	71-12-051	control	34.451	139.57	11.7764
2021	71-12-051	control	29.0318	186.676	14.7405
2021	71-12-080	control	41.301	194.895	17.4808
2021	71-12-080	control	32.6754	168.289	12.4891
2021	71-12-080	control	37.63	208.74	16.94
2021	71-13-011	control	35.277	217.389	11.0447
2021	71-13-011	control	35.5906	177.394	9.41428
2021	71-13-011	control	47.2987	193.031	10.798
2021	71-13-050	control	44.885	143.532	13.6754
2021	71-13-050	control	39.6136	144.164	12.2318
2021	71-13-050	control	32.7636	160.874	15.0701
2021	71-13-080	control	34.6707	166.047	13.8923
2021	71-13-080	control	42.4465	149.759	13.6181
2021	71-13-080	control	40.6812	180.36	16.2224

## Sheet: Tabelle2
Position
top
top
top
middle
middle
middle
bottom
bottom
bottom
top
top
top
middle
middle
middle
bottom
bottom
bottom
top
top
top
middle
middle
middle
bottom
bottom
bottom
top
top
top
middle
middle
middle
bottom
bottom
bottom
top
top
top
middle
middle
middle
bottom
bottom
bottom
top
top
top
middle
middle
middle
bottom
bottom
bottom
top
top
top
middle
middle
middle
bottom
bottom
bottom
top
top
top
middle
middle
middle
bottom
bottom
bottom
top
top
top
middle
middle
middle
bottom
bottom
bottom
top
top
top
middle
middle
middle
bottom
bottom
bottom
top
top
top
middle
middle
middle
bottom
bottom
bottom
top
top
top
middle
middle
middle
bottom
bottom
bottom
top
top
top
middle
middle
middle
bottom
bottom
bottom
top
top
top
middle
middle
middle
bottom
bottom
bottom
top
top
top
middle
middle
middle
bottom
bottom
bottom
top
top
top
middle
middle
middle
bottom
bottom
bottom
top
top
top
middle
middle
middle
bottom
bottom
bottom
top
top
top
middle
middle
middle
bottom
bottom
bottom
top
top
top
middle
middle
middle
bottom
bottom
bottom
top
top
top
middle
middle
middle
bottom
bottom
bottom
top
top
top
middle
middle
middle
bottom
bottom
bottom
top
top
top
middle
middle
middle
bottom
bottom
bottom
top
top
top
middle
middle
middle
bottom
bottom
bottom
top
top
top
middle
middle
middle
bottom
bottom
bottom
top
top
top
middle
middle
middle
bottom
bottom
bottom
top
top
top
middle
middle
middle
bottom
bottom
bottom
top
top
top
middle
middle
middle
bottom
bottom
bottom
top
top
top
middle
middle
middle
bottom
bottom
bottom
top
top
top
middle
middle
middle
bottom
bottom
bottom
top
top
top
middle
middle
middle
bottom
bottom
bottom
top
top
top
middle
middle
middle
bottom
bottom
bottom
top
top
top
middle
middle
middle
bottom
bottom
bottom
top
top
top
middle
middle
middle
bottom
bottom
bottom
top
top
top
middle
middle
middle
bottom
bottom
bottom
top
top
top
middle
middle
middle
bottom
bottom
bottom
top
top
top
middle
middle
middle
bottom
bottom
bottom
