# Supplementary material for: Deep incorporation of organic amendments into soils of a ‘Calardis Musqué’ vineyard: effects on greenhouse gas emissions, vine vigor, and grape quality
Source: Front Plant Sci. 2023 Nov 16;14:1253458. doi: 10.3389/fpls.2023.1253458 (PMC10687477; doi:10.3389/fpls.2023.1253458)
Supplement: Supplementary file 5 [file Table_5.xlsx]

## Sheet: Tabelle1
Supplementary Table 5. Results of impedance measurements (Zrel) performed in the years 2019-2022 with grapevines grown on the different organic amendments (OA).
year	plant-ID	OA	Zrel
2019	71-02-008-011	compost	834.498
2019	71-02-008-011	compost	659.442
2019	71-02-008-011	compost	840.252
2019	71-02-008-011	compost	689.542
2019	71-02-008-011	compost	774.06
2019	71-02-008-011	compost	651.126
2019	71-02-008-011	compost	706.44
2019	71-02-008-011	compost	718.228
2019	71-02-008-011	compost	871.01
2019	71-02-008-011	compost	745.584
2019	71-02-008-011	compost	661.374
2019	71-02-008-011	compost	783.874
2019	71-02-008-011	compost	736.428
2019	71-02-008-011	compost	691.264
2019	71-02-008-011	compost	684.376
2019	71-02-008-011	compost	957.25
2019	71-02-008-011	compost	836.192
2019	71-02-008-011	compost	717.71
2019	71-02-008-011	compost	818.02
2019	71-02-008-011	compost	919.996
2019	71-02-016-020	compost	718.746
2019	71-02-016-020	compost	703.08
2019	71-02-016-020	compost	835.478
2019	71-02-016-020	compost	907.62
2019	71-02-016-020	compost	576.324
2019	71-02-016-020	compost	714.56
2019	71-02-016-020	compost	805.952
2019	71-02-016-020	compost	978.782
2019	71-02-016-020	compost	850.682
2019	71-02-016-020	compost	802.34
2019	71-02-016-020	compost	921.998
2019	71-02-016-020	compost	919.464
2019	71-02-016-020	compost	801.738
2019	71-02-016-020	compost	959.448
2019	71-02-016-020	compost	819.294
2019	71-02-016-020	compost	989.212
2019	71-02-016-020	compost	1098.4
2019	71-02-016-020	compost	656.642
2019	71-02-016-020	compost	1129.49
2019	71-02-016-020	compost	969.57
2019	71-02-032-036	compost	826.896
2019	71-02-032-036	compost	726.222
2019	71-02-032-036	compost	1021.76
2019	71-02-032-036	compost	701.316
2019	71-02-032-036	compost	827.26
2019	71-02-032-036	compost	1023.43
2019	71-02-032-036	compost	1328.6
2019	71-02-032-036	compost	857.612
2019	71-02-032-036	compost	778.246
2019	71-02-032-036	compost	957.124
2019	71-02-032-036	compost	1130.68
2019	71-02-032-036	compost	754.894
2019	71-02-032-036	compost	1047.87
2019	71-02-032-036	compost	804.258
2019	71-02-032-036	compost	1251.24
2019	71-02-032-036	compost	1094.34
2019	71-02-032-036	compost	986.496
2019	71-02-032-036	compost	1167.73
2019	71-02-032-036	compost	1493.1
2019	71-02-049-053	compost	750.974
2019	71-02-049-053	compost	959.028
2019	71-02-049-053	compost	1005.9
2019	71-02-049-053	compost	967.722
2019	71-02-049-053	compost	1018
2019	71-02-049-053	compost	791.126
2019	71-02-049-053	compost	1170.55
2019	71-02-049-053	compost	1112.13
2019	71-02-049-053	compost	1131.96
2019	71-02-049-053	compost	917.658
2019	71-02-049-053	compost	670.712
2019	71-02-049-053	compost	886.704
2019	71-02-049-053	compost	1015.67
2019	71-02-049-053	compost	1461.03
2019	71-02-049-053	compost	956.2
2019	71-02-049-053	compost	919.072
2019	71-02-049-053	compost	1015.45
2019	71-02-049-053	compost	886.942
2019	71-02-049-053	compost	880.782
2019	71-02-049-053	compost	775.614
2019	71-02-062-066	compost	724.934
2019	71-02-062-066	compost	765.674
2019	71-02-062-066	compost	798.014
2019	71-02-062-066	compost	833.98
2019	71-02-062-066	compost	709.03
2019	71-02-062-066	compost	928.452
2019	71-02-062-066	compost	883.918
2019	71-02-062-066	compost	676.13
2019	71-02-062-066	compost	1027.98
2019	71-02-062-066	compost	1031.6
2019	71-02-062-066	compost	881.678
2019	71-02-062-066	compost	841.19
2019	71-02-062-066	compost	830.214
2019	71-02-062-066	compost	710.668
2019	71-02-062-066	compost	887.348
2019	71-02-062-066	compost	1048.73
2019	71-02-062-066	compost	1128.32
2019	71-02-062-066	compost	794.808
2019	71-02-062-066	compost	659.792
2019	71-02-062-066	compost	831.292
2019	71-02-077-080	compost	752.612
2019	71-02-077-080	compost	555.632
2019	71-02-077-080	compost	569.898
2019	71-02-077-080	compost	831.502
2019	71-02-077-080	compost	905.03
2019	71-02-077-080	compost	946.386
2019	71-02-077-080	compost	655.802
2019	71-02-077-080	compost	999.222
2019	71-02-077-080	compost	1085.48
2019	71-02-077-080	compost	639.884
2019	71-02-077-080	compost	983.71
2019	71-02-077-080	compost	1173.61
2019	71-02-077-080	compost	714.392
2019	71-02-077-080	compost	832.202
2019	71-02-077-080	compost	776.104
2019	71-02-077-080	compost	597.94
2019	71-02-077-080	compost	549.836
2019	71-02-077-080	compost	942.424
2019	71-02-077-080	compost	971.782
2019	71-02-077-080	compost	882.616
2019	71-02-077-080	compost	1174.96
2019	71-02-084-086	compost	669.718
2019	71-02-084-086	compost	621.698
2019	71-02-084-086	compost	745.724
2019	71-02-084-086	compost	682.92
2019	71-02-084-086	compost	1029.32
2019	71-02-084-086	compost	659.82
2019	71-02-084-086	compost	638.246
2019	71-02-084-086	compost	655.088
2019	71-02-084-086	compost	650.636
2019	71-02-084-086	compost	822.262
2019	71-02-084-086	compost	781.676
2019	71-02-084-086	compost	1175.72
2019	71-02-084-086	compost	1132.74
2019	71-02-084-086	compost	823.214
2019	71-02-084-086	compost	778.414
2019	71-02-084-086	compost	880.502
2019	71-02-084-086	compost	997.066
2019	71-02-084-086	compost	732.564
2019	71-02-084-086	compost	834.274
2019	71-03-009-011	compost	688.576
2019	71-03-009-011	compost	1194.69
2019	71-03-009-011	compost	679.168
2019	71-03-009-011	compost	759.038
2019	71-03-009-011	compost	1042.34
2019	71-03-009-011	compost	613.592
2019	71-03-009-011	compost	1028.96
2019	71-03-009-011	compost	689.136
2019	71-03-009-011	compost	781.648
2019	71-03-009-011	compost	842.268
2019	71-03-009-011	compost	1004.86
2019	71-03-009-011	compost	924.364
2019	71-03-009-011	compost	785.932
2019	71-03-009-011	compost	1225.06
2019	71-03-009-011	compost	930.384
2019	71-03-009-011	compost	912.366
2019	71-03-009-011	compost	1079.29
2019	71-03-009-011	compost	774.97
2019	71-03-009-011	compost	1016.67
2019	71-03-016-020	compost	1003.2
2019	71-03-016-020	compost	883.778
2019	71-03-016-020	compost	983.164
2019	71-03-016-020	compost	1138.98
2019	71-03-016-020	compost	987.098
2019	71-03-016-020	compost	779.31
2019	71-03-016-020	compost	824.194
2019	71-03-016-020	compost	861.658
2019	71-03-016-020	compost	967.008
2019	71-03-016-020	compost	1240.71
2019	71-03-016-020	compost	811.02
2019	71-03-016-020	compost	867.3
2019	71-03-016-020	compost	1189.03
2019	71-03-016-020	compost	1256.68
2019	71-03-016-020	compost	1097.82
2019	71-03-016-020	compost	900.942
2019	71-03-016-020	compost	823.816
2019	71-03-016-020	compost	835.66
2019	71-03-016-020	compost	957.796
2019	71-03-016-020	compost	797.706
2019	71-03-031-035	compost	842.212
2019	71-03-031-035	compost	1235.58
2019	71-03-031-035	compost	671.272
2019	71-03-031-035	compost	859.516
2019	71-03-031-035	compost	1056.44
2019	71-03-031-035	compost	1215.23
2019	71-03-031-035	compost	1308.73
2019	71-03-031-035	compost	918.876
2019	71-03-031-035	compost	794.514
2019	71-03-031-035	compost	1116.74
2019	71-03-031-035	compost	834.974
2019	71-03-031-035	compost	724.668
2019	71-03-031-035	compost	1487.86
2019	71-03-031-035	compost	881.062
2019	71-03-031-035	compost	798.154
2019	71-03-031-035	compost	1319.82
2019	71-03-031-035	compost	1422.93
2019	71-03-031-035	compost	966.07
2019	71-03-031-035	compost	1192.94
2019	71-03-031-035	compost	1058.12
2019	71-03-047-050	compost	752.22
2019	71-03-047-050	compost	1069.07
2019	71-03-047-050	compost	918.75
2019	71-03-047-050	compost	923.762
2019	71-03-047-050	compost	626.906
2019	71-03-047-050	compost	778.666
2019	71-03-047-050	compost	849.394
2019	71-03-047-050	compost	918.162
2019	71-03-047-050	compost	1014.61
2019	71-03-047-050	compost	673.12
2019	71-03-047-050	compost	1044.26
2019	71-03-047-050	compost	687.33
2019	71-03-047-050	compost	1018.04
2019	71-03-047-050	compost	696.724
2019	71-03-047-050	compost	677.082
2019	71-03-047-050	compost	1126.45
2019	71-03-047-050	compost	1079.26
2019	71-03-047-050	compost	1182.05
2019	71-03-047-050	compost	1045.58
2019	71-03-047-050	compost	870.45
2019	71-03-062-065	compost	614.894
2019	71-03-062-065	compost	630.042
2019	71-03-062-065	compost	845.292
2019	71-03-062-065	compost	647.976
2019	71-03-062-065	compost	995.064
2019	71-03-062-065	compost	787.654
2019	71-03-062-065	compost	741.328
2019	71-03-062-065	compost	757.512
2019	71-03-062-065	compost	667.156
2019	71-03-062-065	compost	688.114
2019	71-03-062-065	compost	784.714
2019	71-03-062-065	compost	1087.59
2019	71-03-062-065	compost	655.564
2019	71-03-062-065	compost	991.018
2019	71-03-062-065	compost	832.132
2019	71-03-062-065	compost	1041.03
2019	71-03-062-065	compost	938.994
2019	71-03-062-065	compost	1059.6
2019	71-03-062-065	compost	1062.63
2019	71-03-062-065	compost	928.564
2019	71-03-062-065	compost	1529.11
2019	71-03-078-081	compost	720.51
2019	71-03-078-081	compost	870.436
2019	71-03-078-081	compost	997.556
2019	71-03-078-081	compost	877.114
2019	71-03-078-081	compost	769.048
2019	71-03-078-081	compost	848.946
2019	71-03-078-081	compost	1034.59
2019	71-03-078-081	compost	606.914
2019	71-03-078-081	compost	795.396
2019	71-03-078-081	compost	817.012
2019	71-03-078-081	compost	627.158
2019	71-03-078-081	compost	1018.63
2019	71-03-078-081	compost	677.39
2019	71-03-078-081	compost	756.364
2019	71-03-078-081	compost	769.062
2019	71-03-078-081	compost	948.822
2019	71-03-078-081	compost	696.654
2019	71-03-078-081	compost	874.762
2019	71-03-078-081	compost	713.958
2019	71-03-078-081	compost	729.26
2019	71-03-085-087	compost	634.354
2019	71-03-085-087	compost	770.84
2019	71-03-085-087	compost	893.242
2019	71-03-085-087	compost	806.204
2019	71-03-085-087	compost	700.294
2019	71-03-085-087	compost	1257.06
2019	71-03-085-087	compost	1112.99
2019	71-03-085-087	compost	797.958
2019	71-03-085-087	compost	885.486
2019	71-03-085-087	compost	792.428
2019	71-03-085-087	compost	593.95
2019	71-03-085-087	compost	1187.63
2019	71-03-085-087	compost	848.638
2019	71-03-085-087	compost	749.896
2019	71-03-085-087	compost	685.972
2019	71-03-085-087	compost	964.558
2019	71-03-085-087	compost	1035.8
2019	71-03-085-087	compost	771.148
2019	71-03-085-087	compost	809.102
2019	71-03-085-087	compost	899.85
2019	71-04-010-012	biochar	631.008
2019	71-04-010-012	biochar	1012.45
2019	71-04-010-012	biochar	608.678
2019	71-04-010-012	biochar	819.56
2019	71-04-010-012	biochar	1215.12
2019	71-04-010-012	biochar	641.312
2019	71-04-010-012	biochar	734.062
2019	71-04-010-012	biochar	912.968
2019	71-04-010-012	biochar	932.134
2019	71-04-010-012	biochar	962.962
2019	71-04-010-012	biochar	848.736
2019	71-04-010-012	biochar	1250.48
2019	71-04-010-012	biochar	909.608
2019	71-04-010-012	biochar	1089.87
2019	71-04-010-012	biochar	667.66
2019	71-04-010-012	biochar	951.09
2019	71-04-010-012	biochar	841.456
2019	71-04-010-012	biochar	1199.81
2019	71-04-010-012	biochar	1126.87
2019	71-04-010-012	biochar	1115.74
2019	71-04-016-020	biochar	1093.33
2019	71-04-016-020	biochar	892.836
2019	71-04-016-020	biochar	1109.04
2019	71-04-016-020	biochar	1357.1
2019	71-04-016-020	biochar	1110.24
2019	71-04-016-020	biochar	1100.54
2019	71-04-016-020	biochar	1114.88
2019	71-04-016-020	biochar	900.69
2019	71-04-016-020	biochar	861.798
2019	71-04-016-020	biochar	1171.77
2019	71-04-016-020	biochar	736.792
2019	71-04-016-020	biochar	1168.83
2019	71-04-016-020	biochar	1206.3
2019	71-04-016-020	biochar	1497.29
2019	71-04-016-020	biochar	1059
2019	71-04-016-020	biochar	963.802
2019	71-04-016-020	biochar	976.01
2019	71-04-016-020	biochar	919.254
2019	71-04-016-020	biochar	1014.62
2019	71-04-016-020	biochar	1018.67
2019	71-04-032-036	biochar	901.698
2019	71-04-032-036	biochar	846.944
2019	71-04-032-036	biochar	1050.55
2019	71-04-032-036	biochar	936.684
2019	71-04-032-036	biochar	925.75
2019	71-04-032-036	biochar	738.752
2019	71-04-032-036	biochar	905.296
2019	71-04-032-036	biochar	943.978
2019	71-04-032-036	biochar	634.214
2019	71-04-032-036	biochar	973.014
2019	71-04-032-036	biochar	847.042
2019	71-04-032-036	biochar	777.294
2019	71-04-032-036	biochar	967.4
2019	71-04-032-036	biochar	991.004
2019	71-04-032-036	biochar	895.608
2019	71-04-032-036	biochar	1167.24
2019	71-04-032-036	biochar	787.92
2019	71-04-032-036	biochar	1324.27
2019	71-04-032-036	biochar	689.388
2019	71-04-032-036	biochar	1006.47
2019	71-04-048-052	biochar	777.938
2019	71-04-048-052	biochar	995.568
2019	71-04-048-052	biochar	944.72
2019	71-04-048-052	biochar	841.848
2019	71-04-048-052	biochar	696.822
2019	71-04-048-052	biochar	804.958
2019	71-04-048-052	biochar	1011.99
2019	71-04-048-052	biochar	725.284
2019	71-04-048-052	biochar	795.452
2019	71-04-048-052	biochar	969.85
2019	71-04-048-052	biochar	934.822
2019	71-04-048-052	biochar	1157.21
2019	71-04-048-052	biochar	1174.89
2019	71-04-048-052	biochar	1007.16
2019	71-04-048-052	biochar	832.566
2019	71-04-048-052	biochar	1238.69
2019	71-04-048-052	biochar	789.936
2019	71-04-048-052	biochar	1580.56
2019	71-04-048-052	biochar	755.72
2019	71-04-048-052	biochar	934.276
2019	71-04-063-067	biochar	591.766
2019	71-04-063-067	biochar	723.632
2019	71-04-063-067	biochar	948.948
2019	71-04-063-067	biochar	706.062
2019	71-04-063-067	biochar	720.132
2019	71-04-063-067	biochar	685.58
2019	71-04-063-067	biochar	1242.07
2019	71-04-063-067	biochar	696.332
2019	71-04-063-067	biochar	757.554
2019	71-04-063-067	biochar	652.806
2019	71-04-063-067	biochar	1046.91
2019	71-04-063-067	biochar	812.35
2019	71-04-063-067	biochar	1024.9
2019	71-04-063-067	biochar	1010.88
2019	71-04-063-067	biochar	1013.18
2019	71-04-063-067	biochar	891.296
2019	71-04-063-067	biochar	1156.39
2019	71-04-063-067	biochar	786.66
2019	71-04-063-067	biochar	1228.79
2019	71-04-063-067	biochar	739.298
2019	71-04-078-082	biochar	1092.31
2019	71-04-078-082	biochar	1209.03
2019	71-04-078-082	biochar	950.25
2019	71-04-078-082	biochar	973.154
2019	71-04-078-082	biochar	756.406
2019	71-04-078-082	biochar	1057.66
2019	71-04-078-082	biochar	1915.75
2019	71-04-078-082	biochar	1235.14
2019	71-04-078-082	biochar	1120.8
2019	71-04-078-082	biochar	962.682
2019	71-04-078-082	biochar	895.006
2019	71-04-078-082	biochar	771.232
2019	71-04-078-082	biochar	1005.13
2019	71-04-078-082	biochar	1420.22
2019	71-04-078-082	biochar	998.046
2019	71-04-078-082	biochar	1137.92
2019	71-04-078-082	biochar	1226.05
2019	71-04-078-082	biochar	1288.36
2019	71-04-078-082	biochar	1397.28
2019	71-04-078-082	biochar	1254.67
2019	71-04-085-087	biochar	1232.49
2019	71-04-085-087	biochar	741.146
2019	71-04-085-087	biochar	617.288
2019	71-04-085-087	biochar	1169.2
2019	71-04-085-087	biochar	838.544
2019	71-04-085-087	biochar	800.716
2019	71-04-085-087	biochar	1165.96
2019	71-04-085-087	biochar	1132.96
2019	71-04-085-087	biochar	556.402
2019	71-04-085-087	biochar	1362.83
2019	71-04-085-087	biochar	676.088
2019	71-04-085-087	biochar	1024.35
2019	71-04-085-087	biochar	852.306
2019	71-04-085-087	biochar	864.08
2019	71-04-085-087	biochar	896.616
2019	71-04-085-087	biochar	674.254
2019	71-04-085-087	biochar	1330.49
2019	71-04-085-087	biochar	1476.97
2019	71-04-085-087	biochar	926.24
2019	71-04-085-087	biochar	1039.05
2019	71-05-009-011	biochar	634.578
2019	71-05-009-011	biochar	718.41
2019	71-05-009-011	biochar	780.206
2019	71-05-009-011	biochar	1185.2
2019	71-05-009-011	biochar	751.24
2019	71-05-009-011	biochar	808.598
2019	71-05-009-011	biochar	800.03
2019	71-05-009-011	biochar	966.434
2019	71-05-009-011	biochar	867.944
2019	71-05-009-011	biochar	732.34
2019	71-05-009-011	biochar	780.976
2019	71-05-009-011	biochar	797.65
2019	71-05-009-011	biochar	990.43
2019	71-05-009-011	biochar	982.324
2019	71-05-009-011	biochar	802.158
2019	71-05-009-011	biochar	984.256
2019	71-05-009-011	biochar	695.254
2019	71-05-009-011	biochar	746.396
2019	71-05-009-011	biochar	790.118
2019	71-05-009-011	biochar	794.458
2019	71-05-016-020	biochar	613.382
2019	71-05-016-020	biochar	700.742
2019	71-05-016-020	biochar	773.304
2019	71-05-016-020	biochar	865.774
2019	71-05-016-020	biochar	1016.53
2019	71-05-016-020	biochar	802.032
2019	71-05-016-020	biochar	843.416
2019	71-05-016-020	biochar	1299.94
2019	71-05-016-020	biochar	831.152
2019	71-05-016-020	biochar	955.85
2019	71-05-016-020	biochar	1078.21
2019	71-05-016-020	biochar	689.164
2019	71-05-016-020	biochar	886.578
2019	71-05-016-020	biochar	1021.02
2019	71-05-016-020	biochar	767.354
2019	71-05-016-020	biochar	870.702
2019	71-05-016-020	biochar	760.018
2019	71-05-016-020	biochar	1001.73
2019	71-05-016-020	biochar	1022.97
2019	71-05-016-020	biochar	940.044
2019	71-05-032-036	biochar	662.69
2019	71-05-032-036	biochar	865.27
2019	71-05-032-036	biochar	1073.21
2019	71-05-032-036	biochar	1127.28
2019	71-05-032-036	biochar	1101.21
2019	71-05-032-036	biochar	668.052
2019	71-05-032-036	biochar	821.226
2019	71-05-032-036	biochar	760.704
2019	71-05-032-036	biochar	1305.58
2019	71-05-032-036	biochar	648.802
2019	71-05-032-036	biochar	791.336
2019	71-05-032-036	biochar	1003
2019	71-05-032-036	biochar	983.136
2019	71-05-032-036	biochar	659.694
2019	71-05-032-036	biochar	1066.73
2019	71-05-032-036	biochar	1284.35
2019	71-05-032-036	biochar	882.154
2019	71-05-032-036	biochar	812.952
2019	71-05-032-036	biochar	719.404
2019	71-05-032-036	biochar	918.316
2019	71-05-048-052	biochar	725.858
2019	71-05-048-052	biochar	742.756
2019	71-05-048-052	biochar	698.67
2019	71-05-048-052	biochar	847.644
2019	71-05-048-052	biochar	777.7
2019	71-05-048-052	biochar	851.69
2019	71-05-048-052	biochar	616.658
2019	71-05-048-052	biochar	1007.24
2019	71-05-048-052	biochar	888.286
2019	71-05-048-052	biochar	1058.5
2019	71-05-048-052	biochar	652.834
2019	71-05-048-052	biochar	1001.83
2019	71-05-048-052	biochar	1040.66
2019	71-05-048-052	biochar	974.624
2019	71-05-048-052	biochar	817.558
2019	71-05-048-052	biochar	730.898
2019	71-05-048-052	biochar	831.194
2019	71-05-048-052	biochar	1127.14
2019	71-05-048-052	biochar	849.884
2019	71-05-048-052	biochar	808.29
2019	71-05-063-067	biochar	944.118
2019	71-05-063-067	biochar	859.642
2019	71-05-063-067	biochar	879.256
2019	71-05-063-067	biochar	729.54
2019	71-05-063-067	biochar	775.04
2019	71-05-063-067	biochar	846.244
2019	71-05-063-067	biochar	758.002
2019	71-05-063-067	biochar	754.418
2019	71-05-063-067	biochar	883.498
2019	71-05-063-067	biochar	1012.89
2019	71-05-063-067	biochar	1257.75
2019	71-05-063-067	biochar	1284.49
2019	71-05-063-067	biochar	645.19
2019	71-05-063-067	biochar	938.63
2019	71-05-063-067	biochar	719.474
2019	71-05-063-067	biochar	1341
2019	71-05-063-067	biochar	1094.98
2019	71-05-063-067	biochar	753.536
2019	71-05-063-067	biochar	918.792
2019	71-05-063-067	biochar	953.68
2019	71-05-078-082	biochar	1107.71
2019	71-05-078-082	biochar	600.012
2019	71-05-078-082	biochar	622.188
2019	71-05-078-082	biochar	739.242
2019	71-05-078-082	biochar	843.808
2019	71-05-078-082	biochar	1278.05
2019	71-05-078-082	biochar	957.096
2019	71-05-078-082	biochar	1021.78
2019	71-05-078-082	biochar	897.582
2019	71-05-078-082	biochar	1121.71
2019	71-05-078-082	biochar	791.21
2019	71-05-078-082	biochar	874.006
2019	71-05-078-082	biochar	1222.1
2019	71-05-078-082	biochar	1338.46
2019	71-05-078-082	biochar	917.056
2019	71-05-078-082	biochar	922.502
2019	71-05-078-082	biochar	909.132
2019	71-05-078-082	biochar	1215.84
2019	71-05-078-082	biochar	1422.75
2019	71-05-078-082	biochar	694.47
2019	71-05-084-086	biochar	848.932
2019	71-05-084-086	biochar	906.192
2019	71-05-084-086	biochar	783.734
2019	71-05-084-086	biochar	679.784
2019	71-05-084-086	biochar	1089.55
2019	71-05-084-086	biochar	565.054
2019	71-05-084-086	biochar	782.082
2019	71-05-084-086	biochar	1236.79
2019	71-05-084-086	biochar	946.274
2019	71-05-084-086	biochar	761.824
2019	71-05-084-086	biochar	1046.64
2019	71-05-084-086	biochar	780.542
2019	71-05-084-086	biochar	835.562
2019	71-05-084-086	biochar	920.794
2019	71-05-084-086	biochar	1158.96
2019	71-05-084-086	biochar	1226.69
2019	71-05-084-086	biochar	981.932
2019	71-05-084-086	biochar	960.484
2019	71-05-084-086	biochar	842.506
2019	71-05-084-086	biochar	834.33
2019	71-06-009-012	control	680.512
2019	71-06-009-012	control	1187.61
2019	71-06-009-012	control	1076.43
2019	71-06-009-012	control	1197.27
2019	71-06-009-012	control	668.934
2019	71-06-009-012	control	1068.66
2019	71-06-009-012	control	1014.89
2019	71-06-009-012	control	914.116
2019	71-06-009-012	control	1039.43
2019	71-06-009-012	control	1103.65
2019	71-06-009-012	control	837.382
2019	71-06-009-012	control	1095.58
2019	71-06-009-012	control	1104.5
2019	71-06-009-012	control	957.698
2019	71-06-009-012	control	904.05
2019	71-06-009-012	control	1003.44
2019	71-06-009-012	control	916.916
2019	71-06-009-012	control	1437.65
2019	71-06-009-012	control	1361.79
2019	71-06-009-012	control	567.714
2019	71-06-015-020	control	848.848
2019	71-06-015-020	control	824.278
2019	71-06-015-020	control	1009.65
2019	71-06-015-020	control	1006.38
2019	71-06-015-020	control	562.534
2019	71-06-015-020	control	1072.99
2019	71-06-015-020	control	1003.8
2019	71-06-015-020	control	1061.68
2019	71-06-015-020	control	943.222
2019	71-06-015-020	control	899.654
2019	71-06-015-020	control	968.618
2019	71-06-015-020	control	901.88
2019	71-06-015-020	control	977.452
2019	71-06-015-020	control	827.666
2019	71-06-015-020	control	708.26
2019	71-06-015-020	control	1260.11
2019	71-06-015-020	control	1024.67
2019	71-06-015-020	control	837.158
2019	71-06-015-020	control	773.696
2019	71-06-015-020	control	1131.35
2019	71-06-032-036	control	804.174
2019	71-06-032-036	control	919.8
2019	71-06-032-036	control	939.358
2019	71-06-032-036	control	1049.31
2019	71-06-032-036	control	955.892
2019	71-06-032-036	control	952.28
2019	71-06-032-036	control	886.396
2019	71-06-032-036	control	1269.41
2019	71-06-032-036	control	1338.11
2019	71-06-032-036	control	813.512
2019	71-06-032-036	control	615.048
2019	71-06-032-036	control	940.884
2019	71-06-032-036	control	730.086
2019	71-06-032-036	control	880.53
2019	71-06-032-036	control	933.688
2019	71-06-032-036	control	903.252
2019	71-06-032-036	control	844.564
2019	71-06-032-036	control	879.83
2019	71-06-032-036	control	706.594
2019	71-06-032-036	control	1184.09
2019	71-06-048-052	control	916.972
2019	71-06-048-052	control	919.212
2019	71-06-048-052	control	1060.72
2019	71-06-048-052	control	1100.37
2019	71-06-048-052	control	1082.97
2019	71-06-048-052	control	1087.45
2019	71-06-048-052	control	748.132
2019	71-06-048-052	control	800.268
2019	71-06-048-052	control	1019.35
2019	71-06-048-052	control	903.952
2019	71-06-048-052	control	1197.7
2019	71-06-048-052	control	937.748
2019	71-06-048-052	control	868.14
2019	71-06-048-052	control	1140.61
2019	71-06-048-052	control	1029.84
2019	71-06-048-052	control	993.832
2019	71-06-048-052	control	1258.01
2019	71-06-048-052	control	1255.79
2019	71-06-048-052	control	1206.59
2019	71-06-048-052	control	767.074
2019	71-06-063-067	control	925.848
2019	71-06-063-067	control	1090.22
2019	71-06-063-067	control	1016.69
2019	71-06-063-067	control	992.292
2019	71-06-063-067	control	1125.46
2019	71-06-063-067	control	1160.64
2019	71-06-063-067	control	1190.8
2019	71-06-063-067	control	1290.77
2019	71-06-063-067	control	992.796
2019	71-06-063-067	control	1043.43
2019	71-06-063-067	control	942.83
2019	71-06-063-067	control	1466.08
2019	71-06-063-067	control	919.282
2019	71-06-063-067	control	887.516
2019	71-06-063-067	control	1192.98
2019	71-06-063-067	control	1221.46
2019	71-06-063-067	control	1106.91
2019	71-06-063-067	control	1174.12
2019	71-06-063-067	control	1250.02
2019	71-06-063-067	control	1236.98
2019	71-06-079-082	control	845.978
2019	71-06-079-082	control	805.756
2019	71-06-079-082	control	974.862
2019	71-06-079-082	control	748.356
2019	71-06-079-082	control	1385.59
2019	71-06-079-082	control	1147.19
2019	71-06-079-082	control	950.824
2019	71-06-079-082	control	674.044
2019	71-06-079-082	control	1200.14
2019	71-06-079-082	control	1334.86
2019	71-06-079-082	control	1286.38
2019	71-06-079-082	control	1146.89
2019	71-06-079-082	control	1072.11
2019	71-06-079-082	control	920.878
2019	71-06-079-082	control	1374.77
2019	71-06-079-082	control	1405.87
2019	71-06-079-082	control	1201.82
2019	71-06-079-082	control	1387.64
2019	71-06-079-082	control	1095.11
2019	71-06-079-082	control	1953.42
2019	71-06-084-086	control	1199.46
2019	71-06-084-086	control	1154.03
2019	71-06-084-086	control	1292
2019	71-06-084-086	control	877.044
2019	71-06-084-086	control	705.096
2019	71-06-084-086	control	1060.78
2019	71-06-084-086	control	808.864
2019	71-06-084-086	control	1122.1
2019	71-06-084-086	control	1144.28
2019	71-06-084-086	control	1225.2
2019	71-06-084-086	control	1175.65
2019	71-06-084-086	control	1066.45
2019	71-06-084-086	control	778.638
2019	71-06-084-086	control	1006.74
2019	71-06-084-086	control	904.638
2019	71-06-084-086	control	1405.35
2019	71-06-084-086	control	769.23
2019	71-06-084-086	control	1277.11
2019	71-06-084-086	control	1726.31
2019	71-06-084-086	control	1191.99
2019	71-07-008-011	control	588.994
2019	71-07-008-011	control	777.56
2019	71-07-008-011	control	925.638
2019	71-07-008-011	control	824.11
2019	71-07-008-011	control	882.602
2019	71-07-008-011	control	1102.67
2019	71-07-008-011	control	900.984
2019	71-07-008-011	control	804.37
2019	71-07-008-011	control	1185.97
2019	71-07-008-011	control	1100.95
2019	71-07-008-011	control	1075.06
2019	71-07-008-011	control	761.712
2019	71-07-008-011	control	701.96
2019	71-07-008-011	control	1024.38
2019	71-07-008-011	control	835.66
2019	71-07-008-011	control	1091.96
2019	71-07-008-011	control	1070.82
2019	71-07-008-011	control	1053.32
2019	71-07-008-011	control	837.872
2019	71-07-008-011	control	1170.82
2019	71-07-017-021	control	631.568
2019	71-07-017-021	control	1091.4
2019	71-07-017-021	control	931.154
2019	71-07-017-021	control	918.512
2019	71-07-017-021	control	761.516
2019	71-07-017-021	control	864.668
2019	71-07-017-021	control	990.738
2019	71-07-017-021	control	968.632
2019	71-07-017-021	control	931.462
2019	71-07-017-021	control	1234.76
2019	71-07-017-021	control	1376.87
2019	71-07-017-021	control	913.906
2019	71-07-017-021	control	880.838
2019	71-07-017-021	control	797.468
2019	71-07-017-021	control	1139.52
2019	71-07-017-021	control	1250.7
2019	71-07-017-021	control	877.352
2019	71-07-017-021	control	975.366
2019	71-07-017-021	control	1221.33
2019	71-07-017-021	control	1039.6
2019	71-07-032-036	control	1283.39
2019	71-07-032-036	control	1069.92
2019	71-07-032-036	control	1119.68
2019	71-07-032-036	control	1460.82
2019	71-07-032-036	control	1056.72
2019	71-07-032-036	control	1083.54
2019	71-07-032-036	control	1482.07
2019	71-07-032-036	control	1389.04
2019	71-07-032-036	control	1683.14
2019	71-07-032-036	control	1139.43
2019	71-07-032-036	control	829.99
2019	71-07-032-036	control	1200.65
2019	71-07-032-036	control	1179.54
2019	71-07-032-036	control	986.104
2019	71-07-032-036	control	1028.13
2019	71-07-032-036	control	1438.16
2019	71-07-032-036	control	1041
2019	71-07-032-036	control	1152.76
2019	71-07-032-036	control	887.81
2019	71-07-032-036	control	1187.97
2019	71-07-048-052	control	1090.87
2019	71-07-048-052	control	738.22
2019	71-07-048-052	control	787.472
2019	71-07-048-052	control	995.372
2019	71-07-048-052	control	993.076
2019	71-07-048-052	control	883.876
2019	71-07-048-052	control	1024.9
2019	71-07-048-052	control	1006.94
2019	71-07-048-052	control	852.88
2019	71-07-048-052	control	994.784
2019	71-07-048-052	control	1447.57
2019	71-07-048-052	control	1080.48
2019	71-07-048-052	control	882.938
2019	71-07-048-052	control	1117.05
2019	71-07-048-052	control	1295.67
2019	71-07-048-052	control	1238.66
2019	71-07-048-052	control	897.806
2019	71-07-048-052	control	1084.8
2019	71-07-048-052	control	925.036
2019	71-07-048-052	control	963.018
2019	71-07-063-067	control	1007.03
2019	71-07-063-067	control	1058.44
2019	71-07-063-067	control	1061.45
2019	71-07-063-067	control	1148.55
2019	71-07-063-067	control	873.712
2019	71-07-063-067	control	1109
2019	71-07-063-067	control	1018.58
2019	71-07-063-067	control	1237.15
2019	71-07-063-067	control	1240.33
2019	71-07-063-067	control	1189.19
2019	71-07-063-067	control	1067.09
2019	71-07-063-067	control	982.828
2019	71-07-063-067	control	1596.69
2019	71-07-063-067	control	1047.09
2019	71-07-063-067	control	1377.85
2019	71-07-063-067	control	1441.97
2019	71-07-063-067	control	744.982
2019	71-07-063-067	control	1511.83
2019	71-07-063-067	control	1442.55
2019	71-07-063-067	control	1107.01
2019	71-07-078-081	control	1041.7
2019	71-07-078-081	control	1054.82
2019	71-07-078-081	control	1041.07
2019	71-07-078-081	control	1207.22
2019	71-07-078-081	control	1267.07
2019	71-07-078-081	control	1517.17
2019	71-07-078-081	control	1333.29
2019	71-07-078-081	control	1610.95
2019	71-07-078-081	control	1377.31
2019	71-07-078-081	control	985.096
2019	71-07-078-081	control	1208.62
2019	71-07-078-081	control	1005.2
2019	71-07-078-081	control	1643.74
2019	71-07-078-081	control	1206.07
2019	71-07-078-081	control	1588.92
2019	71-07-078-081	control	1802.51
2019	71-07-078-081	control	1414.22
2019	71-07-078-081	control	950.25
2019	71-07-078-081	control	1414.11
2019	71-07-078-081	control	1745.14
2019	71-07-085-087	control	691.026
2019	71-07-085-087	control	616.63
2019	71-07-085-087	control	753.732
2019	71-07-085-087	control	1266.34
2019	71-07-085-087	control	1211.35
2019	71-07-085-087	control	793.492
2019	71-07-085-087	control	1048.18
2019	71-07-085-087	control	848.218
2019	71-07-085-087	control	804.986
2019	71-07-085-087	control	869.26
2019	71-07-085-087	control	1121.83
2019	71-07-085-087	control	1255.14
2019	71-07-085-087	control	869.568
2019	71-07-085-087	control	1131.2
2019	71-07-085-087	control	842.464
2019	71-07-085-087	control	936.796
2019	71-07-085-087	control	1198.74
2019	71-07-085-087	control	1434.41
2019	71-07-085-087	control	632.03
2019	71-07-085-087	control	772.114
2019	71-08-009-011	biochar	537.796
2019	71-08-009-011	biochar	685.37
2019	71-08-009-011	biochar	753.466
2019	71-08-009-011	biochar	678.482
2019	71-08-009-011	biochar	629.412
2019	71-08-009-011	biochar	779.814
2019	71-08-009-011	biochar	711.802
2019	71-08-009-011	biochar	757.568
2019	71-08-009-011	biochar	759.808
2019	71-08-009-011	biochar	621.992
2019	71-08-009-011	biochar	939.456
2019	71-08-009-011	biochar	745.388
2019	71-08-009-011	biochar	717.892
2019	71-08-009-011	biochar	913.668
2019	71-08-009-011	biochar	967.288
2019	71-08-009-011	biochar	645.736
2019	71-08-009-011	biochar	820.162
2019	71-08-009-011	biochar	807.674
2019	71-08-009-011	biochar	628.306
2019	71-08-009-011	biochar	654.57
2019	71-08-016-020	biochar	568.834
2019	71-08-016-020	biochar	666.442
2019	71-08-016-020	biochar	547.092
2019	71-08-016-020	biochar	576.254
2019	71-08-016-020	biochar	638.176
2019	71-08-016-020	biochar	557.592
2019	71-08-016-020	biochar	810.656
2019	71-08-016-020	biochar	594.174
2019	71-08-016-020	biochar	641.606
2019	71-08-016-020	biochar	715.26
2019	71-08-016-020	biochar	669.76
2019	71-08-016-020	biochar	513.282
2019	71-08-016-020	biochar	664.258
2019	71-08-016-020	biochar	610.036
2019	71-08-016-020	biochar	841.974
2019	71-08-016-020	biochar	539.98
2019	71-08-016-020	biochar	545.426
2019	71-08-016-020	biochar	1367.73
2019	71-08-016-020	biochar	818.44
2019	71-08-016-020	biochar	875.504
2019	71-08-032-036	biochar	788.508
2019	71-08-032-036	biochar	679.91
2019	71-08-032-036	biochar	686.238
2019	71-08-032-036	biochar	589.47
2019	71-08-032-036	biochar	900.844
2019	71-08-032-036	biochar	690.046
2019	71-08-032-036	biochar	688.716
2019	71-08-032-036	biochar	628.208
2019	71-08-032-036	biochar	683.06
2019	71-08-032-036	biochar	711.438
2019	71-08-032-036	biochar	956.704
2019	71-08-032-036	biochar	739.774
2019	71-08-032-036	biochar	989.45
2019	71-08-032-036	biochar	662.256
2019	71-08-032-036	biochar	915.894
2019	71-08-032-036	biochar	1030.71
2019	71-08-032-036	biochar	1166.45
2019	71-08-032-036	biochar	1098.33
2019	71-08-032-036	biochar	679.322
2019	71-08-032-036	biochar	765.464
2019	71-08-048-052	biochar	727.244
2019	71-08-048-052	biochar	663.348
2019	71-08-048-052	biochar	718.984
2019	71-08-048-052	biochar	678.664
2019	71-08-048-052	biochar	697.424
2019	71-08-048-052	biochar	685.678
2019	71-08-048-052	biochar	770.098
2019	71-08-048-052	biochar	700.35
2019	71-08-048-052	biochar	836.122
2019	71-08-048-052	biochar	769.104
2019	71-08-048-052	biochar	828.716
2019	71-08-048-052	biochar	770.098
2019	71-08-048-052	biochar	876.666
2019	71-08-048-052	biochar	670.46
2019	71-08-048-052	biochar	655.872
2019	71-08-048-052	biochar	826.392
2019	71-08-048-052	biochar	758.436
2019	71-08-048-052	biochar	854.49
2019	71-08-048-052	biochar	726.502
2019	71-08-048-052	biochar	813.974
2019	71-08-063-067	biochar	721.77
2019	71-08-063-067	biochar	817.278
2019	71-08-063-067	biochar	638.4
2019	71-08-063-067	biochar	697.424
2019	71-08-063-067	biochar	762.426
2019	71-08-063-067	biochar	838.586
2019	71-08-063-067	biochar	558.11
2019	71-08-063-067	biochar	633.612
2019	71-08-063-067	biochar	707.546
2019	71-08-063-067	biochar	525.322
2019	71-08-063-067	biochar	590.282
2019	71-08-063-067	biochar	794.696
2019	71-08-063-067	biochar	542.598
2019	71-08-063-067	biochar	955.794
2019	71-08-063-067	biochar	784.952
2019	71-08-063-067	biochar	903.21
2019	71-08-063-067	biochar	643.482
2019	71-08-063-067	biochar	572.012
2019	71-08-063-067	biochar	859.698
2019	71-08-078-082	biochar	578.018
2019	71-08-078-082	biochar	746.13
2019	71-08-078-082	biochar	893.718
2019	71-08-078-082	biochar	797.02
2019	71-08-078-082	biochar	961.94
2019	71-08-078-082	biochar	892.36
2019	71-08-078-082	biochar	1081.98
2019	71-08-078-082	biochar	793.94
2019	71-08-078-082	biochar	798.49
2019	71-08-078-082	biochar	1006
2019	71-08-078-082	biochar	994.63
2019	71-08-078-082	biochar	808.822
2019	71-08-078-082	biochar	937.3
2019	71-08-078-082	biochar	1027.21
2019	71-08-078-082	biochar	717.472
2019	71-08-078-082	biochar	952.098
2019	71-08-078-082	biochar	846.874
2019	71-08-078-082	biochar	857.654
2019	71-08-078-082	biochar	1233.08
2019	71-08-078-082	biochar	674.772
2019	71-08-084-086	biochar	591.64
2019	71-08-084-086	biochar	794.094
2019	71-08-084-086	biochar	934.472
2019	71-08-084-086	biochar	533.33
2019	71-08-084-086	biochar	879.83
2019	71-08-084-086	biochar	766.5
2019	71-08-084-086	biochar	647.878
2019	71-08-084-086	biochar	966.98
2019	71-08-084-086	biochar	707.812
2019	71-08-084-086	biochar	937.902
2019	71-08-084-086	biochar	632.338
2019	71-08-084-086	biochar	681.758
2019	71-08-084-086	biochar	1006.59
2019	71-08-084-086	biochar	821.716
2019	71-08-084-086	biochar	559.902
2019	71-08-084-086	biochar	844.41
2019	71-08-084-086	biochar	853.846
2019	71-08-084-086	biochar	753.032
2019	71-08-084-086	biochar	1042.48
2019	71-08-084-086	biochar	522.55
2019	71-09-009-011	biochar	977.438
2019	71-09-009-011	biochar	853.762
2019	71-09-009-011	biochar	825.636
2019	71-09-009-011	biochar	617.96
2019	71-09-009-011	biochar	790.398
2019	71-09-009-011	biochar	832.874
2019	71-09-009-011	biochar	643.118
2019	71-09-009-011	biochar	853.762
2019	71-09-009-011	biochar	801.906
2019	71-09-009-011	biochar	668.458
2019	71-09-009-011	biochar	1018.7
2019	71-09-009-011	biochar	934.976
2019	71-09-009-011	biochar	732.984
2019	71-09-009-011	biochar	1017.27
2019	71-09-009-011	biochar	780.136
2019	71-09-009-011	biochar	746.704
2019	71-09-009-011	biochar	986.44
2019	71-09-009-011	biochar	637.756
2019	71-09-009-011	biochar	642.586
2019	71-09-009-011	biochar	682.248
2019	71-09-016-020	biochar	595.448
2019	71-09-016-020	biochar	740.53
2019	71-09-016-020	biochar	768.642
2019	71-09-016-020	biochar	1080.31
2019	71-09-016-020	biochar	770.938
2019	71-09-016-020	biochar	742.224
2019	71-09-016-020	biochar	612.92
2019	71-09-016-020	biochar	579.32
2019	71-09-016-020	biochar	693.756
2019	71-09-016-020	biochar	851.564
2019	71-09-016-020	biochar	634.578
2019	71-09-016-020	biochar	971.236
2019	71-09-016-020	biochar	907.466
2019	71-09-016-020	biochar	703.682
2019	71-09-016-020	biochar	715.47
2019	71-09-016-020	biochar	914.396
2019	71-09-016-020	biochar	795.984
2019	71-09-016-020	biochar	629.328
2019	71-09-016-020	biochar	703.444
2019	71-09-016-020	biochar	628.95
2019	71-09-032-036	biochar	634.41
2019	71-09-032-036	biochar	683.732
2019	71-09-032-036	biochar	611.282
2019	71-09-032-036	biochar	686.168
2019	71-09-032-036	biochar	599.592
2019	71-09-032-036	biochar	594.258
2019	71-09-032-036	biochar	746.158
2019	71-09-032-036	biochar	638.288
2019	71-09-032-036	biochar	723.884
2019	71-09-032-036	biochar	804.58
2019	71-09-032-036	biochar	730.128
2019	71-09-032-036	biochar	933.884
2019	71-09-032-036	biochar	699.244
2019	71-09-032-036	biochar	769.678
2019	71-09-032-036	biochar	804.216
2019	71-09-032-036	biochar	748.076
2019	71-09-032-036	biochar	824.264
2019	71-09-032-036	biochar	741.86
2019	71-09-032-036	biochar	716.828
2019	71-09-032-036	biochar	530.544
2019	71-09-048-052	biochar	598.584
2019	71-09-048-052	biochar	723.31
2019	71-09-048-052	biochar	542.43
2019	71-09-048-052	biochar	915.362
2019	71-09-048-052	biochar	646.114
2019	71-09-048-052	biochar	881.678
2019	71-09-048-052	biochar	818.118
2019	71-09-048-052	biochar	729.274
2019	71-09-048-052	biochar	793.618
2019	71-09-048-052	biochar	642.39
2019	71-09-048-052	biochar	911.47
2019	71-09-048-052	biochar	815.22
2019	71-09-048-052	biochar	569.52
2019	71-09-048-052	biochar	1128.46
2019	71-09-048-052	biochar	972.384
2019	71-09-048-052	biochar	945.084
2019	71-09-048-052	biochar	612.5
2019	71-09-048-052	biochar	759.388
2019	71-09-048-052	biochar	914.844
2019	71-09-048-052	biochar	849.912
2019	71-09-064-068	biochar	692.216
2019	71-09-064-068	biochar	682.36
2019	71-09-064-068	biochar	767.242
2019	71-09-064-068	biochar	1215.13
2019	71-09-064-068	biochar	657.426
2019	71-09-064-068	biochar	900.774
2019	71-09-064-068	biochar	841.526
2019	71-09-064-068	biochar	1117.65
2019	71-09-064-068	biochar	1034.87
2019	71-09-064-068	biochar	641.564
2019	71-09-064-068	biochar	1125.75
2019	71-09-064-068	biochar	710.108
2019	71-09-064-068	biochar	628.852
2019	71-09-064-068	biochar	542.402
2019	71-09-064-068	biochar	839.468
2019	71-09-064-068	biochar	721.644
2019	71-09-064-068	biochar	824.67
2019	71-09-064-068	biochar	873.082
2019	71-09-064-068	biochar	662.62
2019	71-09-064-068	biochar	625.464
2019	71-09-078-082	biochar	1088.04
2019	71-09-078-082	biochar	856.87
2019	71-09-078-082	biochar	755.118
2019	71-09-078-082	biochar	813.75
2019	71-09-078-082	biochar	768.992
2019	71-09-078-082	biochar	965.412
2019	71-09-078-082	biochar	812.49
2019	71-09-078-082	biochar	1203.86
2019	71-09-078-082	biochar	768.782
2019	71-09-078-082	biochar	1065.3
2019	71-09-078-082	biochar	1076.29
2019	71-09-078-082	biochar	741.958
2019	71-09-078-082	biochar	1353.25
2019	71-09-078-082	biochar	939.82
2019	71-09-078-082	biochar	950.572
2019	71-09-078-082	biochar	1153.7
2019	71-09-078-082	biochar	1149.81
2019	71-09-078-082	biochar	1889.13
2019	71-09-078-082	biochar	1076.12
2019	71-09-078-082	biochar	1415.65
2019	71-09-084-086	biochar	762.846
2019	71-09-084-086	biochar	579.768
2019	71-09-084-086	biochar	702.73
2019	71-09-084-086	biochar	564.844
2019	71-09-084-086	biochar	861.812
2019	71-09-084-086	biochar	681.394
2019	71-09-084-086	biochar	1215.09
2019	71-09-084-086	biochar	1221.99
2019	71-09-084-086	biochar	752.08
2019	71-09-084-086	biochar	861.574
2019	71-09-084-086	biochar	1026.02
2019	71-09-084-086	biochar	1390.58
2019	71-09-084-086	biochar	769.748
2019	71-09-084-086	biochar	1072.23
2019	71-09-084-086	biochar	1127.69
2019	71-09-084-086	biochar	857.318
2019	71-09-084-086	biochar	856.45
2019	71-09-084-086	biochar	919.87
2019	71-09-084-086	biochar	1019.76
2019	71-09-084-086	biochar	806.918
2019	71-10-009-011	compost	623.896
2019	71-10-009-011	compost	798.84
2019	71-10-009-011	compost	750.778
2019	71-10-009-011	compost	717.864
2019	71-10-009-011	compost	942.018
2019	71-10-009-011	compost	801.038
2019	71-10-009-011	compost	983.262
2019	71-10-009-011	compost	975.002
2019	71-10-009-011	compost	652.708
2019	71-10-009-011	compost	1022.84
2019	71-10-009-011	compost	732.41
2019	71-10-009-011	compost	921.48
2019	71-10-009-011	compost	1027.31
2019	71-10-009-011	compost	692.356
2019	71-10-009-011	compost	885.458
2019	71-10-009-011	compost	1291.32
2019	71-10-009-011	compost	697.368
2019	71-10-009-011	compost	990.724
2019	71-10-009-011	compost	1351.49
2019	71-10-009-011	compost	1115.23
2019	71-10-009-011	compost	1091.92
2019	71-10-016-020	compost	634.83
2019	71-10-016-020	compost	662.62
2019	71-10-016-020	compost	751.044
2019	71-10-016-020	compost	720.076
2019	71-10-016-020	compost	942.55
2019	71-10-016-020	compost	633.122
2019	71-10-016-020	compost	823.592
2019	71-10-016-020	compost	786.17
2019	71-10-016-020	compost	739.382
2019	71-10-016-020	compost	644.056
2019	71-10-016-020	compost	859.726
2019	71-10-016-020	compost	827.834
2019	71-10-016-020	compost	1002.44
2019	71-10-016-020	compost	555.226
2019	71-10-016-020	compost	747.67
2019	71-10-016-020	compost	862.302
2019	71-10-016-020	compost	848.75
2019	71-10-016-020	compost	819.322
2019	71-10-016-020	compost	888.006
2019	71-10-016-020	compost	850.15
2019	71-10-032-036	compost	717.612
2019	71-10-032-036	compost	948.864
2019	71-10-032-036	compost	935.424
2019	71-10-032-036	compost	1073.95
2019	71-10-032-036	compost	908.124
2019	71-10-032-036	compost	1145.45
2019	71-10-032-036	compost	1244.35
2019	71-10-032-036	compost	921.046
2019	71-10-032-036	compost	679.364
2019	71-10-032-036	compost	964.292
2019	71-10-032-036	compost	725.2
2019	71-10-032-036	compost	958.328
2019	71-10-032-036	compost	947.156
2019	71-10-032-036	compost	1372.13
2019	71-10-032-036	compost	971.894
2019	71-10-032-036	compost	1167.14
2019	71-10-032-036	compost	679.126
2019	71-10-032-036	compost	806.442
2019	71-10-032-036	compost	1058.72
2019	71-10-032-036	compost	894.25
2019	71-10-049-052	compost	721.602
2019	71-10-049-052	compost	720.986
2019	71-10-049-052	compost	729.946
2019	71-10-049-052	compost	794.402
2019	71-10-049-052	compost	738.262
2019	71-10-049-052	compost	579.614
2019	71-10-049-052	compost	901.838
2019	71-10-049-052	compost	792.162
2019	71-10-049-052	compost	742.014
2019	71-10-049-052	compost	833.882
2019	71-10-049-052	compost	1152.19
2019	71-10-049-052	compost	792.736
2019	71-10-049-052	compost	973.532
2019	71-10-049-052	compost	745.794
2019	71-10-049-052	compost	1049.37
2019	71-10-049-052	compost	672.392
2019	71-10-049-052	compost	1186.86
2019	71-10-049-052	compost	1229.26
2019	71-10-049-052	compost	1036.27
2019	71-10-049-052	compost	1015.84
2019	71-10-063-067	compost	652.442
2019	71-10-063-067	compost	806.064
2019	71-10-063-067	compost	723.59
2019	71-10-063-067	compost	940.996
2019	71-10-063-067	compost	683.886
2019	71-10-063-067	compost	905.954
2019	71-10-063-067	compost	1149.76
2019	71-10-063-067	compost	704.27
2019	71-10-063-067	compost	736.232
2019	71-10-063-067	compost	864.57
2019	71-10-063-067	compost	723.31
2019	71-10-063-067	compost	1000.29
2019	71-10-063-067	compost	641.956
2019	71-10-063-067	compost	834.386
2019	71-10-063-067	compost	817.768
2019	71-10-063-067	compost	649.376
2019	71-10-063-067	compost	766.738
2019	71-10-063-067	compost	802.088
2019	71-10-063-067	compost	963.564
2019	71-10-063-067	compost	765.688
2019	71-10-078-082	compost	731.584
2019	71-10-078-082	compost	983.962
2019	71-10-078-082	compost	715.316
2019	71-10-078-082	compost	654.178
2019	71-10-078-082	compost	817.096
2019	71-10-078-082	compost	524.37
2019	71-10-078-082	compost	968.548
2019	71-10-078-082	compost	1010.77
2019	71-10-078-082	compost	774.788
2019	71-10-078-082	compost	637.07
2019	71-10-078-082	compost	719.726
2019	71-10-078-082	compost	995.05
2019	71-10-078-082	compost	708.792
2019	71-10-078-082	compost	637.518
2019	71-10-078-082	compost	866.166
2019	71-10-078-082	compost	1072.53
2019	71-10-078-082	compost	1197.01
2019	71-10-078-082	compost	1031.84
2019	71-10-078-082	compost	985.586
2019	71-10-078-082	compost	602.812
2019	71-10-084-086	compost	623.112
2019	71-10-084-086	compost	822.332
2019	71-10-084-086	compost	725.074
2019	71-10-084-086	compost	913.332
2019	71-10-084-086	compost	884.226
2019	71-10-084-086	compost	570.836
2019	71-10-084-086	compost	909.832
2019	71-10-084-086	compost	824.068
2019	71-10-084-086	compost	627.326
2019	71-10-084-086	compost	682.486
2019	71-10-084-086	compost	962.57
2019	71-10-084-086	compost	738.57
2019	71-10-084-086	compost	729.204
2019	71-10-084-086	compost	1170.79
2019	71-10-084-086	compost	764.246
2019	71-10-084-086	compost	728.952
2019	71-10-084-086	compost	593.096
2019	71-10-084-086	compost	1159.69
2019	71-10-084-086	compost	906.08
2019	71-10-084-086	compost	952.21
2019	71-10-084-086	compost	1024.2
2019	71-11-009-011	compost	763.504
2019	71-11-009-011	compost	596.162
2019	71-11-009-011	compost	655.522
2019	71-11-009-011	compost	728.154
2019	71-11-009-011	compost	585.242
2019	71-11-009-011	compost	752.668
2019	71-11-009-011	compost	1082.2
2019	71-11-009-011	compost	620.774
2019	71-11-009-011	compost	582.12
2019	71-11-009-011	compost	727.482
2019	71-11-009-011	compost	655.48
2019	71-11-009-011	compost	694.778
2019	71-11-009-011	compost	682.164
2019	71-11-009-011	compost	931.574
2019	71-11-009-011	compost	727.02
2019	71-11-009-011	compost	954.604
2019	71-11-009-011	compost	1300.87
2019	71-11-009-011	compost	666.05
2019	71-11-009-011	compost	880.334
2019	71-11-009-011	compost	562.59
2019	71-11-016-020	compost	568.596
2019	71-11-016-020	compost	699.132
2019	71-11-016-020	compost	903.35
2019	71-11-016-020	compost	667.268
2019	71-11-016-020	compost	926.828
2019	71-11-016-020	compost	790.93
2019	71-11-016-020	compost	780.094
2019	71-11-016-020	compost	986.09
2019	71-11-016-020	compost	974.554
2019	71-11-016-020	compost	776.034
2019	71-11-016-020	compost	926.31
2019	71-11-016-020	compost	634.746
2019	71-11-016-020	compost	742.616
2019	71-11-016-020	compost	784.798
2019	71-11-016-020	compost	785.47
2019	71-11-016-020	compost	642.964
2019	71-11-016-020	compost	682.332
2019	71-11-016-020	compost	755.09
2019	71-11-016-020	compost	640.276
2019	71-11-016-020	compost	740.866
2019	71-11-032-036	compost	650.566
2019	71-11-032-036	compost	684.166
2019	71-11-032-036	compost	635.012
2019	71-11-032-036	compost	834.176
2019	71-11-032-036	compost	667.562
2019	71-11-032-036	compost	822.892
2019	71-11-032-036	compost	842.814
2019	71-11-032-036	compost	771.358
2019	71-11-032-036	compost	778.176
2019	71-11-032-036	compost	733.88
2019	71-11-032-036	compost	1260.8
2019	71-11-032-036	compost	625.73
2019	71-11-032-036	compost	1085.42
2019	71-11-032-036	compost	889.602
2019	71-11-032-036	compost	827.946
2019	71-11-032-036	compost	807.352
2019	71-11-032-036	compost	878.99
2019	71-11-032-036	compost	520.24
2019	71-11-032-036	compost	948.472
2019	71-11-032-036	compost	1223.05
2019	71-11-049-052	compost	872.928
2019	71-11-049-052	compost	853.02
2019	71-11-049-052	compost	854.252
2019	71-11-049-052	compost	668.29
2019	71-11-049-052	compost	706.37
2019	71-11-049-052	compost	756.714
2019	71-11-049-052	compost	689.08
2019	71-11-049-052	compost	944.006
2019	71-11-049-052	compost	628.754
2019	71-11-049-052	compost	609.812
2019	71-11-049-052	compost	626.738
2019	71-11-049-052	compost	657.65
2019	71-11-049-052	compost	700.084
2019	71-11-049-052	compost	742.014
2019	71-11-049-052	compost	847.434
2019	71-11-049-052	compost	879.34
2019	71-11-049-052	compost	676.886
2019	71-11-049-052	compost	601.972
2019	71-11-049-052	compost	961.24
2019	71-11-049-052	compost	865.942
2019	71-11-064-068	compost	553.462
2019	71-11-064-068	compost	541.8
2019	71-11-064-068	compost	894.74
2019	71-11-064-068	compost	904.428
2019	71-11-064-068	compost	542.948
2019	71-11-064-068	compost	853.636
2019	71-11-064-068	compost	672.966
2019	71-11-064-068	compost	827.176
2019	71-11-064-068	compost	557.256
2019	71-11-064-068	compost	578.452
2019	71-11-064-068	compost	581.392
2019	71-11-064-068	compost	537.11
2019	71-11-064-068	compost	1250.72
2019	71-11-064-068	compost	772.086
2019	71-11-064-068	compost	1082.61
2019	71-11-064-068	compost	675.822
2019	71-11-064-068	compost	661.514
2019	71-11-064-068	compost	845.096
2019	71-11-064-068	compost	1144.92
2019	71-11-064-068	compost	840.742
2019	71-11-078-082	compost	731.752
2019	71-11-078-082	compost	696.43
2019	71-11-078-082	compost	679.854
2019	71-11-078-082	compost	798.336
2019	71-11-078-082	compost	867.426
2019	71-11-078-082	compost	834.876
2019	71-11-078-082	compost	539.21
2019	71-11-078-082	compost	823.746
2019	71-11-078-082	compost	620.9
2019	71-11-078-082	compost	1093.81
2019	71-11-078-082	compost	775.782
2019	71-11-078-082	compost	596.274
2019	71-11-078-082	compost	1050.32
2019	71-11-078-082	compost	836.36
2019	71-11-078-082	compost	872.48
2019	71-11-078-082	compost	1091.54
2019	71-11-078-082	compost	1141.46
2019	71-11-078-082	compost	999.334
2019	71-11-078-082	compost	1168.55
2019	71-11-078-082	compost	1427.8
2019	71-11-084-086	compost	688.716
2019	71-11-084-086	compost	806.176
2019	71-11-084-086	compost	1136.63
2019	71-11-084-086	compost	842.716
2019	71-11-084-086	compost	723.506
2019	71-11-084-086	compost	634.172
2019	71-11-084-086	compost	763.826
2019	71-11-084-086	compost	738.528
2019	71-11-084-086	compost	691.208
2019	71-11-084-086	compost	710.416
2019	71-11-084-086	compost	661.822
2019	71-11-084-086	compost	595.168
2019	71-11-084-086	compost	665.63
2019	71-11-084-086	compost	672.91
2019	71-11-084-086	compost	820.246
2019	71-11-084-086	compost	817.474
2019	71-11-084-086	compost	851.788
2019	71-11-084-086	compost	715.05
2019	71-11-084-086	compost	1173.37
2019	71-11-084-086	compost	963.62
2019	71-12-009-011	control	547.568
2019	71-12-009-011	control	602.532
2019	71-12-009-011	control	645.12
2019	71-12-009-011	control	945.476
2019	71-12-009-011	control	616.742
2019	71-12-009-011	control	1052.7
2019	71-12-009-011	control	1018.75
2019	71-12-009-011	control	994.728
2019	71-12-009-011	control	716.842
2019	71-12-009-011	control	578.13
2019	71-12-009-011	control	638.526
2019	71-12-009-011	control	705.53
2019	71-12-009-011	control	689.752
2019	71-12-009-011	control	630.308
2019	71-12-009-011	control	692.986
2019	71-12-009-011	control	925.89
2019	71-12-009-011	control	996.996
2019	71-12-009-011	control	919.884
2019	71-12-009-011	control	943.096
2019	71-12-009-011	control	1065.74
2019	71-12-017-021	control	648.018
2019	71-12-017-021	control	709.814
2019	71-12-017-021	control	660.1
2019	71-12-017-021	control	683.508
2019	71-12-017-021	control	770.798
2019	71-12-017-021	control	673.092
2019	71-12-017-021	control	855.96
2019	71-12-017-021	control	785.022
2019	71-12-017-021	control	840.854
2019	71-12-017-021	control	794.794
2019	71-12-017-021	control	871.612
2019	71-12-017-021	control	1001.17
2019	71-12-017-021	control	847.098
2019	71-12-017-021	control	932.848
2019	71-12-017-021	control	828.772
2019	71-12-017-021	control	870.772
2019	71-12-017-021	control	1141.15
2019	71-12-017-021	control	915.04
2019	71-12-017-021	control	1108.97
2019	71-12-017-021	control	831.698
2019	71-12-033-036	control	874.468
2019	71-12-033-036	control	837.732
2019	71-12-033-036	control	938.966
2019	71-12-033-036	control	758.898
2019	71-12-033-036	control	767.256
2019	71-12-033-036	control	836.556
2019	71-12-033-036	control	1011.09
2019	71-12-033-036	control	840
2019	71-12-033-036	control	827.498
2019	71-12-033-036	control	852.278
2019	71-12-033-036	control	1021.1
2019	71-12-033-036	control	1139.46
2019	71-12-033-036	control	987.336
2019	71-12-033-036	control	777.112
2019	71-12-033-036	control	930.384
2019	71-12-033-036	control	891.884
2019	71-12-033-036	control	1305.14
2019	71-12-033-036	control	1364.68
2019	71-12-033-036	control	1070.55
2019	71-12-033-036	control	1142.86
2019	71-12-046-051	control	790.272
2019	71-12-046-051	control	660.226
2019	71-12-046-051	control	800.562
2019	71-12-046-051	control	998.942
2019	71-12-046-051	control	770.532
2019	71-12-046-051	control	1166.27
2019	71-12-046-051	control	741.412
2019	71-12-046-051	control	716.59
2019	71-12-046-051	control	678.076
2019	71-12-046-051	control	845.754
2019	71-12-046-051	control	1078.27
2019	71-12-046-051	control	1079.82
2019	71-12-046-051	control	712.124
2019	71-12-046-051	control	1077.61
2019	71-12-046-051	control	1137.05
2019	71-12-046-051	control	953.414
2019	71-12-046-051	control	694.96
2019	71-12-046-051	control	936.432
2019	71-12-046-051	control	1217.17
2019	71-12-046-051	control	746.116
2019	71-12-065-069	control	535.906
2019	71-12-065-069	control	654.836
2019	71-12-065-069	control	767.55
2019	71-12-065-069	control	609.854
2019	71-12-065-069	control	782.53
2019	71-12-065-069	control	706.076
2019	71-12-065-069	control	877.562
2019	71-12-065-069	control	754.026
2019	71-12-065-069	control	890.274
2019	71-12-065-069	control	874.16
2019	71-12-065-069	control	823.144
2019	71-12-065-069	control	715.232
2019	71-12-065-069	control	702.87
2019	71-12-065-069	control	690.494
2019	71-12-065-069	control	619.948
2019	71-12-065-069	control	597.66
2019	71-12-065-069	control	964.39
2019	71-12-065-069	control	960.022
2019	71-12-065-069	control	792.288
2019	71-12-065-069	control	980.91
2019	71-12-078-080	control	763.28
2019	71-12-078-080	control	563.948
2019	71-12-078-080	control	1130.92
2019	71-12-078-080	control	753.2
2019	71-12-078-080	control	704.592
2019	71-12-078-080	control	895.426
2019	71-12-078-080	control	845.894
2019	71-12-078-080	control	1172.29
2019	71-12-078-080	control	1039.15
2019	71-12-078-080	control	842.016
2019	71-12-078-080	control	652.344
2019	71-12-078-080	control	1347.98
2019	71-12-078-080	control	521.388
2019	71-12-078-080	control	602.616
2019	71-12-078-080	control	550.704
2019	71-12-078-080	control	1009.05
2019	71-12-078-080	control	810.25
2019	71-12-078-080	control	790.678
2019	71-12-078-080	control	1068.77
2019	71-12-078-080	control	951.384
2019	71-12-084-087	control	825.174
2019	71-12-084-087	control	633.92
2019	71-12-084-087	control	701.4
2019	71-12-084-087	control	745.262
2019	71-12-084-087	control	900.774
2019	71-12-084-087	control	657.65
2019	71-12-084-087	control	701.526
2019	71-12-084-087	control	880.278
2019	71-12-084-087	control	787.458
2019	71-12-084-087	control	728.126
2019	71-12-084-087	control	745.99
2019	71-12-084-087	control	1174.28
2019	71-12-084-087	control	978.544
2019	71-12-084-087	control	992.292
2019	71-12-084-087	control	772.52
2019	71-12-084-087	control	765.968
2019	71-12-084-087	control	904.05
2019	71-12-084-087	control	691.278
2019	71-12-084-087	control	916.412
2019	71-12-084-087	control	915.222
2019	71-13-009-011	control	959.14
2019	71-13-009-011	control	803.516
2019	71-13-009-011	control	994.098
2019	71-13-009-011	control	1018.88
2019	71-13-009-011	control	587.706
2019	71-13-009-011	control	1071.22
2019	71-13-009-011	control	811.328
2019	71-13-009-011	control	949.732
2019	71-13-009-011	control	1377.38
2019	71-13-009-011	control	1845.44
2019	71-13-009-011	control	1099.71
2019	71-13-009-011	control	1521.73
2019	71-13-009-011	control	1344.78
2019	71-13-009-011	control	1186.53
2019	71-13-009-011	control	1086.86
2019	71-13-009-011	control	647.066
2019	71-13-009-011	control	1155.2
2019	71-13-009-011	control	1573.74
2019	71-13-009-011	control	1139.03
2019	71-13-009-011	control	1219.19
2019	71-13-016-020	control	674.618
2019	71-13-016-020	control	760.452
2019	71-13-016-020	control	1054.48
2019	71-13-016-020	control	1049.22
2019	71-13-016-020	control	829.598
2019	71-13-016-020	control	916.734
2019	71-13-016-020	control	1199.69
2019	71-13-016-020	control	821.1
2019	71-13-016-020	control	1046.11
2019	71-13-016-020	control	967.386
2019	71-13-016-020	control	914.172
2019	71-13-016-020	control	633.878
2019	71-13-016-020	control	631.386
2019	71-13-016-020	control	803.18
2019	71-13-016-020	control	741.286
2019	71-13-016-020	control	1333.19
2019	71-13-016-020	control	1096.98
2019	71-13-016-020	control	865.942
2019	71-13-016-020	control	823.858
2019	71-13-016-020	control	1181.78
2019	71-13-033-036	control	795.97
2019	71-13-033-036	control	744.016
2019	71-13-033-036	control	834.876
2019	71-13-033-036	control	759.822
2019	71-13-033-036	control	763.21
2019	71-13-033-036	control	612.864
2019	71-13-033-036	control	923.174
2019	71-13-033-036	control	701.512
2019	71-13-033-036	control	1168.73
2019	71-13-033-036	control	1063.93
2019	71-13-033-036	control	795.088
2019	71-13-033-036	control	968.716
2019	71-13-033-036	control	896.966
2019	71-13-033-036	control	896.784
2019	71-13-033-036	control	1139.4
2019	71-13-033-036	control	876.918
2019	71-13-033-036	control	692.804
2019	71-13-033-036	control	854.868
2019	71-13-033-036	control	912.03
2019	71-13-033-036	control	778.274
2019	71-13-048-052	control	701.302
2019	71-13-048-052	control	1299.97
2019	71-13-048-052	control	1139.87
2019	71-13-048-052	control	1292.98
2019	71-13-048-052	control	1082.59
2019	71-13-048-052	control	1105.51
2019	71-13-048-052	control	863.03
2019	71-13-048-052	control	1048.42
2019	71-13-048-052	control	1562.2
2019	71-13-048-052	control	864.304
2019	71-13-048-052	control	1113.07
2019	71-13-048-052	control	1304.48
2019	71-13-048-052	control	1205.97
2019	71-13-048-052	control	1062.91
2019	71-13-048-052	control	843.248
2019	71-13-048-052	control	1028.17
2019	71-13-048-052	control	911.638
2019	71-13-048-052	control	1058.79
2019	71-13-048-052	control	723.632
2019	71-13-048-052	control	1220.9
2019	71-13-063-068	control	833.952
2019	71-13-063-068	control	658.602
2019	71-13-063-068	control	632.814
2019	71-13-063-068	control	931.294
2019	71-13-063-068	control	739.592
2019	71-13-063-068	control	818.986
2019	71-13-063-068	control	1394.71
2019	71-13-063-068	control	1080.58
2019	71-13-063-068	control	839.426
2019	71-13-063-068	control	1128.26
2019	71-13-063-068	control	1051.19
2019	71-13-063-068	control	742.952
2019	71-13-063-068	control	973.336
2019	71-13-063-068	control	1179.18
2019	71-13-063-068	control	856.45
2019	71-13-063-068	control	1065.58
2019	71-13-063-068	control	768.67
2019	71-13-063-068	control	1172.04
2019	71-13-063-068	control	655.746
2019	71-13-063-068	control	1349.57
2019	71-13-075-080	control	803.81
2019	71-13-075-080	control	816.55
2019	71-13-075-080	control	630.294
2019	71-13-075-080	control	873.936
2019	71-13-075-080	control	879.592
2019	71-13-075-080	control	598.92
2019	71-13-075-080	control	902.23
2019	71-13-075-080	control	1035.66
2019	71-13-075-080	control	743.918
2019	71-13-075-080	control	707.462
2019	71-13-075-080	control	824.796
2019	71-13-075-080	control	858.914
2019	71-13-075-080	control	845.67
2019	71-13-075-080	control	1213.31
2019	71-13-075-080	control	1040.86
2019	71-13-075-080	control	1079.3
2019	71-13-075-080	control	796.124
2019	71-13-075-080	control	1232.08
2019	71-13-075-080	control	1000.73
2019	71-13-075-080	control	748.608
2019	71-13-084-088	control	768.628
2019	71-13-084-088	control	1121.12
2019	71-13-084-088	control	904.288
2019	71-13-084-088	control	869.988
2019	71-13-084-088	control	1099.92
2019	71-13-084-088	control	1038.07
2019	71-13-084-088	control	1162.88
2019	71-13-084-088	control	851.214
2019	71-13-084-088	control	704.424
2019	71-13-084-088	control	1102.92
2019	71-13-084-088	control	1310.43
2019	71-13-084-088	control	698.866
2019	71-13-084-088	control	1038.46
2019	71-13-084-088	control	830.256
2019	71-13-084-088	control	1052.87
2019	71-13-084-088	control	959.644
2019	71-13-084-088	control	1360.2
2019	71-13-084-088	control	1099.74
2019	71-13-084-088	control	1657.19
2019	71-13-084-088	control	1441.09
2020	71-02-008-011	compost	667.898
2020	71-02-008-011	compost	831.362
2020	71-02-008-011	compost	611.576
2020	71-02-008-011	compost	874.762
2020	71-02-008-011	compost	791.07
2020	71-02-008-011	compost	719.81
2020	71-02-008-011	compost	807.632
2020	71-02-008-011	compost	783.804
2020	71-02-008-011	compost	785.26
2020	71-02-008-011	compost	943.712
2020	71-02-008-011	compost	984.242
2020	71-02-008-011	compost	954.478
2020	71-02-008-011	compost	620.634
2020	71-02-008-011	compost	755.566
2020	71-02-008-011	compost	874.16
2020	71-02-008-011	compost	811.916
2020	71-02-008-011	compost	1022.74
2020	71-02-008-011	compost	791.896
2020	71-02-008-011	compost	775.068
2020	71-02-008-011	compost	930.552
2020	71-02-016-020	compost	604.996
2020	71-02-016-020	compost	749.336
2020	71-02-016-020	compost	562.744
2020	71-02-016-020	compost	696.164
2020	71-02-016-020	compost	928.886
2020	71-02-016-020	compost	730.03
2020	71-02-016-020	compost	698.306
2020	71-02-016-020	compost	1008.01
2020	71-02-016-020	compost	707.546
2020	71-02-016-020	compost	759.178
2020	71-02-016-020	compost	855.414
2020	71-02-016-020	compost	967.19
2020	71-02-016-020	compost	731.304
2020	71-02-016-020	compost	732.102
2020	71-02-016-020	compost	734.93
2020	71-02-016-020	compost	852.6
2020	71-02-016-020	compost	597.408
2020	71-02-016-020	compost	897.372
2020	71-02-016-020	compost	1033
2020	71-02-016-020	compost	842.59
2020	71-02-032-036	compost	966.294
2020	71-02-032-036	compost	700.616
2020	71-02-032-036	compost	710.696
2020	71-02-032-036	compost	651.238
2020	71-02-032-036	compost	823.326
2020	71-02-032-036	compost	779.17
2020	71-02-032-036	compost	664.23
2020	71-02-032-036	compost	752.808
2020	71-02-032-036	compost	642.964
2020	71-02-032-036	compost	833.322
2020	71-02-032-036	compost	830.648
2020	71-02-032-036	compost	820.176
2020	71-02-032-036	compost	903.266
2020	71-02-032-036	compost	1036.39
2020	71-02-032-036	compost	1073.88
2020	71-02-032-036	compost	822.71
2020	71-02-032-036	compost	681.842
2020	71-02-032-036	compost	930.566
2020	71-02-032-036	compost	783.44
2020	71-02-032-036	compost	861.602
2020	71-02-049-053	compost	916.482
2020	71-02-049-053	compost	976.122
2020	71-02-049-053	compost	688.716
2020	71-02-049-053	compost	751.282
2020	71-02-049-053	compost	864.472
2020	71-02-049-053	compost	957.334
2020	71-02-049-053	compost	920.878
2020	71-02-049-053	compost	835.73
2020	71-02-049-053	compost	549.178
2020	71-02-049-053	compost	945.98
2020	71-02-049-053	compost	908.362
2020	71-02-049-053	compost	925.26
2020	71-02-049-053	compost	923.272
2020	71-02-049-053	compost	822.808
2020	71-02-049-053	compost	779.212
2020	71-02-049-053	compost	784.294
2020	71-02-049-053	compost	650.594
2020	71-02-049-053	compost	951.468
2020	71-02-049-053	compost	595.294
2020	71-02-049-053	compost	837.2
2020	71-02-062-066	compost	680.75
2020	71-02-062-066	compost	705.992
2020	71-02-062-066	compost	863.856
2020	71-02-062-066	compost	745.262
2020	71-02-062-066	compost	569.478
2020	71-02-062-066	compost	639.058
2020	71-02-062-066	compost	569.114
2020	71-02-062-066	compost	680.26
2020	71-02-062-066	compost	660.912
2020	71-02-062-066	compost	704.536
2020	71-02-062-066	compost	751.674
2020	71-02-062-066	compost	770.406
2020	71-02-062-066	compost	679.49
2020	71-02-062-066	compost	909.44
2020	71-02-062-066	compost	766.836
2020	71-02-062-066	compost	907.76
2020	71-02-062-066	compost	791.168
2020	71-02-062-066	compost	1061.42
2020	71-02-062-066	compost	855.792
2020	71-02-062-066	compost	561.47
2020	71-02-077-080	compost	786.156
2020	71-02-077-080	compost	682.57
2020	71-02-077-080	compost	707.406
2020	71-02-077-080	compost	747.39
2020	71-02-077-080	compost	1099.69
2020	71-02-077-080	compost	794.486
2020	71-02-077-080	compost	843.388
2020	71-02-077-080	compost	889.924
2020	71-02-077-080	compost	709.632
2020	71-02-077-080	compost	784.644
2020	71-02-077-080	compost	976.136
2020	71-02-077-080	compost	1060.47
2020	71-02-077-080	compost	1128.02
2020	71-02-077-080	compost	677.978
2020	71-02-077-080	compost	990.766
2020	71-02-077-080	compost	1117.17
2020	71-02-077-080	compost	965.51
2020	71-02-077-080	compost	814.184
2020	71-02-077-080	compost	619.444
2020	71-02-077-080	compost	667.744
2020	71-02-084-086	compost	819.476
2020	71-02-084-086	compost	807.884
2020	71-02-084-086	compost	588.308
2020	71-02-084-086	compost	618.66
2020	71-02-084-086	compost	774.872
2020	71-02-084-086	compost	960.064
2020	71-02-084-086	compost	854.882
2020	71-02-084-086	compost	997.878
2020	71-02-084-086	compost	880.362
2020	71-02-084-086	compost	858.438
2020	71-02-084-086	compost	879.578
2020	71-02-084-086	compost	752.318
2020	71-02-084-086	compost	963.06
2020	71-02-084-086	compost	1166.38
2020	71-02-084-086	compost	552.16
2020	71-02-084-086	compost	589.078
2020	71-02-084-086	compost	769.496
2020	71-02-084-086	compost	829.234
2020	71-02-084-086	compost	722.414
2020	71-02-084-086	compost	891.814
2020	71-03-009-011	compost	527.814
2020	71-03-009-011	compost	742.952
2020	71-03-009-011	compost	663.474
2020	71-03-009-011	compost	781.662
2020	71-03-009-011	compost	1124.4
2020	71-03-009-011	compost	586.502
2020	71-03-009-011	compost	527.576
2020	71-03-009-011	compost	996.646
2020	71-03-009-011	compost	1190.01
2020	71-03-009-011	compost	798.896
2020	71-03-009-011	compost	1044.23
2020	71-03-009-011	compost	695.926
2020	71-03-009-011	compost	745.248
2020	71-03-009-011	compost	790.258
2020	71-03-009-011	compost	790.454
2020	71-03-009-011	compost	750.568
2020	71-03-009-011	compost	746.228
2020	71-03-009-011	compost	802.592
2020	71-03-009-011	compost	718.662
2020	71-03-009-011	compost	810.026
2020	71-03-016-020	compost	1207.37
2020	71-03-016-020	compost	810.32
2020	71-03-016-020	compost	1008.62
2020	71-03-016-020	compost	842.268
2020	71-03-016-020	compost	898.324
2020	71-03-016-020	compost	1159.21
2020	71-03-016-020	compost	579.614
2020	71-03-016-020	compost	822.528
2020	71-03-016-020	compost	1023.05
2020	71-03-016-020	compost	916.202
2020	71-03-016-020	compost	893.844
2020	71-03-016-020	compost	944.496
2020	71-03-016-020	compost	1191.76
2020	71-03-016-020	compost	824.894
2020	71-03-016-020	compost	1068.86
2020	71-03-016-020	compost	996.254
2020	71-03-016-020	compost	840.658
2020	71-03-016-020	compost	1014.82
2020	71-03-016-020	compost	1065.11
2020	71-03-016-020	compost	986.342
2020	71-03-031-035	compost	925.778
2020	71-03-031-035	compost	845.936
2020	71-03-031-035	compost	908.698
2020	71-03-031-035	compost	1122.37
2020	71-03-031-035	compost	742.672
2020	71-03-031-035	compost	620.242
2020	71-03-031-035	compost	827.582
2020	71-03-031-035	compost	903.714
2020	71-03-031-035	compost	979.706
2020	71-03-031-035	compost	934.122
2020	71-03-031-035	compost	805.784
2020	71-03-031-035	compost	1151.01
2020	71-03-031-035	compost	1162.94
2020	71-03-031-035	compost	734.482
2020	71-03-031-035	compost	841.848
2020	71-03-031-035	compost	1044.44
2020	71-03-031-035	compost	885.458
2020	71-03-031-035	compost	933.744
2020	71-03-031-035	compost	1139.52
2020	71-03-031-035	compost	932.624
2020	71-03-047-050	compost	851.858
2020	71-03-047-050	compost	954.576
2020	71-03-047-050	compost	1046.99
2020	71-03-047-050	compost	845.166
2020	71-03-047-050	compost	725.606
2020	71-03-047-050	compost	783.93
2020	71-03-047-050	compost	743.302
2020	71-03-047-050	compost	1297.46
2020	71-03-047-050	compost	992.992
2020	71-03-047-050	compost	1233.44
2020	71-03-047-050	compost	982.548
2020	71-03-047-050	compost	855.106
2020	71-03-047-050	compost	714.672
2020	71-03-047-050	compost	1153.78
2020	71-03-047-050	compost	1260.92
2020	71-03-047-050	compost	704.48
2020	71-03-047-050	compost	1362.55
2020	71-03-047-050	compost	1095.91
2020	71-03-047-050	compost	1027
2020	71-03-047-050	compost	1230.95
2020	71-03-062-065	compost	841.834
2020	71-03-062-065	compost	738.92
2020	71-03-062-065	compost	753.172
2020	71-03-062-065	compost	696.43
2020	71-03-062-065	compost	732.424
2020	71-03-062-065	compost	943.53
2020	71-03-062-065	compost	799.932
2020	71-03-062-065	compost	657.846
2020	71-03-062-065	compost	1062.56
2020	71-03-062-065	compost	964.922
2020	71-03-062-065	compost	916.79
2020	71-03-062-065	compost	1064.66
2020	71-03-062-065	compost	1239.25
2020	71-03-062-065	compost	882.014
2020	71-03-062-065	compost	645.372
2020	71-03-062-065	compost	1217.38
2020	71-03-062-065	compost	973.588
2020	71-03-062-065	compost	964.754
2020	71-03-062-065	compost	1277.15
2020	71-03-062-065	compost	1001.21
2020	71-03-078-081	compost	823.83
2020	71-03-078-081	compost	929.698
2020	71-03-078-081	compost	748.72
2020	71-03-078-081	compost	857.374
2020	71-03-078-081	compost	733.572
2020	71-03-078-081	compost	718.746
2020	71-03-078-081	compost	980.546
2020	71-03-078-081	compost	979.342
2020	71-03-078-081	compost	919.296
2020	71-03-078-081	compost	859.684
2020	71-03-078-081	compost	757.036
2020	71-03-078-081	compost	672.658
2020	71-03-078-081	compost	888.146
2020	71-03-078-081	compost	529.816
2020	71-03-078-081	compost	890.708
2020	71-03-078-081	compost	514.206
2020	71-03-078-081	compost	956.97
2020	71-03-078-081	compost	904.624
2020	71-03-078-081	compost	696.78
2020	71-03-078-081	compost	726.446
2020	71-03-085-087	compost	1163.92
2020	71-03-085-087	compost	921.116
2020	71-03-085-087	compost	1172.32
2020	71-03-085-087	compost	1067.02
2020	71-03-085-087	compost	1242.58
2020	71-03-085-087	compost	1063.57
2020	71-03-085-087	compost	639.254
2020	71-03-085-087	compost	944.552
2020	71-03-085-087	compost	1047.19
2020	71-03-085-087	compost	1194.27
2020	71-03-085-087	compost	989.282
2020	71-03-085-087	compost	1066.62
2020	71-03-085-087	compost	1394.54
2020	71-03-085-087	compost	1412.78
2020	71-03-085-087	compost	1105.08
2020	71-03-085-087	compost	974.372
2020	71-03-085-087	compost	939.512
2020	71-03-085-087	compost	1314.68
2020	71-03-085-087	compost	1063.85
2020	71-03-085-087	compost	657.818
2020	71-04-010-012	biochar	1094.17
2020	71-04-010-012	biochar	1197.92
2020	71-04-010-012	biochar	902.272
2020	71-04-010-012	biochar	1153.25
2020	71-04-010-012	biochar	1072.82
2020	71-04-010-012	biochar	1176.9
2020	71-04-010-012	biochar	1253.57
2020	71-04-010-012	biochar	1349.46
2020	71-04-010-012	biochar	1288.9
2020	71-04-010-012	biochar	1334.91
2020	71-04-010-012	biochar	1591.16
2020	71-04-010-012	biochar	1441.87
2020	71-04-010-012	biochar	1043.49
2020	71-04-010-012	biochar	1400.95
2020	71-04-010-012	biochar	1003.77
2020	71-04-010-012	biochar	1280.2
2020	71-04-010-012	biochar	1109.15
2020	71-04-010-012	biochar	1304.11
2020	71-04-010-012	biochar	1313.49
2020	71-04-010-012	biochar	1396.39
2020	71-04-016-020	biochar	605.99
2020	71-04-016-020	biochar	1147.16
2020	71-04-016-020	biochar	1051.82
2020	71-04-016-020	biochar	969.038
2020	71-04-016-020	biochar	890.75
2020	71-04-016-020	biochar	1161.66
2020	71-04-016-020	biochar	1221.95
2020	71-04-016-020	biochar	1207.82
2020	71-04-016-020	biochar	1036.06
2020	71-04-016-020	biochar	1176.28
2020	71-04-016-020	biochar	1132.8
2020	71-04-016-020	biochar	1568.94
2020	71-04-016-020	biochar	1434.51
2020	71-04-016-020	biochar	685.076
2020	71-04-016-020	biochar	1046.63
2020	71-04-016-020	biochar	1039.92
2020	71-04-016-020	biochar	1153.38
2020	71-04-016-020	biochar	703.864
[truncated: 4,520 more rows]

## Sheet: Tabelle3
year	ID	Block	Position	Substrat	Zrel	Oe
2019	71-02-008-011	Block 1	top	compost	834.498	74
2019	71-02-008-011	Block 1	top	compost	659.442	79
2019	71-02-008-011	Block 1	top	compost	840.252	88
2019	71-02-008-011	Block 1	top	compost	689.542	76
2019	71-02-008-011	Block 1	top	compost	774.06	83
2019	71-02-008-011	Block 1	top	compost	651.126	80
2019	71-02-008-011	Block 1	top	compost	706.44	78
2019	71-02-008-011	Block 1	top	compost	718.228	86
2019	71-02-008-011	Block 1	top	compost	871.01	91
2019	71-02-008-011	Block 1	top	compost	745.584	75
2019	71-02-008-011	Block 1	top	compost	661.374	88
2019	71-02-008-011	Block 1	top	compost	783.874	92
2019	71-02-008-011	Block 1	top	compost	736.428	79
2019	71-02-008-011	Block 1	top	compost	691.264	79
2019	71-02-008-011	Block 1	top	compost	684.376	79
2019	71-02-008-011	Block 1	top	compost	957.25	82
2019	71-02-008-011	Block 1	top	compost	836.192	82
2019	71-02-008-011	Block 1	top	compost	717.71	72
2019	71-02-008-011	Block 1	top	compost	818.02	78
2019	71-02-008-011	Block 1	top	compost	919.996	75
2019	71-02-016-020	Block 2	top	compost	718.746	79
2019	71-02-016-020	Block 2	top	compost	703.08	86
2019	71-02-016-020	Block 2	top	compost	835.478	83
2019	71-02-016-020	Block 2	top	compost	907.62	80
2019	71-02-016-020	Block 2	top	compost	576.324	71
2019	71-02-016-020	Block 2	top	compost	714.56	86
2019	71-02-016-020	Block 2	top	compost	805.952	76
2019	71-02-016-020	Block 2	top	compost	978.782	79
2019	71-02-016-020	Block 2	top	compost	850.682	71
2019	71-02-016-020	Block 2	top	compost	802.34	80
2019	71-02-016-020	Block 2	top	compost	921.998	77
2019	71-02-016-020	Block 2	top	compost	919.464	82
2019	71-02-016-020	Block 2	top	compost	801.738	79
2019	71-02-016-020	Block 2	top	compost	959.448	79
2019	71-02-016-020	Block 2	top	compost	819.294	74
2019	71-02-016-020	Block 2	top	compost	989.212	71
2019	71-02-016-020	Block 2	top	compost	1098.4	66
2019	71-02-016-020	Block 2	top	compost	656.642	78
2019	71-02-016-020	Block 2	top	compost	1129.49	74
2019	71-02-016-020	Block 2	top	compost	969.57	76
2019	71-02-032-036	Block 3	middle	compost	826.896	77
2019	71-02-032-036	Block 3	middle	compost	726.222	73
2019	71-02-032-036	Block 3	middle	compost	1021.76	77
2019	71-02-032-036	Block 3	middle	compost	701.316	72
2019	71-02-032-036	Block 3	middle	compost	827.26	81
2019	71-02-032-036	Block 3	middle	compost	1023.43	75
2019	71-02-032-036	Block 3	middle	compost	1328.6	75
2019	71-02-032-036	Block 3	middle	compost	857.612	71
2019	71-02-032-036	Block 3	middle	compost	778.246	77
2019	71-02-032-036	Block 3	middle	compost	957.124	75
2019	71-02-032-036	Block 3	middle	compost	1130.68	84
2019	71-02-032-036	Block 3	middle	compost	754.894	77
2019	71-02-032-036	Block 3	middle	compost	1047.87	78
2019	71-02-032-036	Block 3	middle	compost	804.258	69
2019	71-02-032-036	Block 3	middle	compost	1251.24	78
2019	71-02-032-036	Block 3	middle	compost	1094.34	78
2019	71-02-032-036	Block 3	middle	compost	986.496	75
2019	71-02-032-036	Block 3	middle	compost	1167.73	71
2019	71-02-032-036	Block 3	middle	compost	1493.1	88
2019	71-02-049-053	Block 4	middle	compost	750.974	76
2019	71-02-049-053	Block 4	middle	compost	959.028	78
2019	71-02-049-053	Block 4	middle	compost	1005.9	76
2019	71-02-049-053	Block 4	middle	compost	967.722	70
2019	71-02-049-053	Block 4	middle	compost	1018	79
2019	71-02-049-053	Block 4	middle	compost	791.126	73
2019	71-02-049-053	Block 4	middle	compost	1170.55	74
2019	71-02-049-053	Block 4	middle	compost	1112.13	75
2019	71-02-049-053	Block 4	middle	compost	1131.96	79
2019	71-02-049-053	Block 4	middle	compost	917.658	80
2019	71-02-049-053	Block 4	middle	compost	670.712	77
2019	71-02-049-053	Block 4	middle	compost	886.704	74
2019	71-02-049-053	Block 4	middle	compost	1015.67	77
2019	71-02-049-053	Block 4	middle	compost	1461.03	74
2019	71-02-049-053	Block 4	middle	compost	956.2	71
2019	71-02-049-053	Block 4	middle	compost	919.072	78
2019	71-02-049-053	Block 4	middle	compost	1015.45	67
2019	71-02-049-053	Block 4	middle	compost	886.942	78
2019	71-02-049-053	Block 4	middle	compost	880.782	76
2019	71-02-049-053	Block 4	middle	compost	775.614	82
2019	71-02-062-066	Block 5	middle	compost	724.934	77
2019	71-02-062-066	Block 5	middle	compost	765.674	98
2019	71-02-062-066	Block 5	middle	compost	798.014	86
2019	71-02-062-066	Block 5	middle	compost	833.98	78
2019	71-02-062-066	Block 5	middle	compost	709.03	82
2019	71-02-062-066	Block 5	middle	compost	928.452	88
2019	71-02-062-066	Block 5	middle	compost	883.918	81
2019	71-02-062-066	Block 5	middle	compost	676.13	84
2019	71-02-062-066	Block 5	middle	compost	1027.98	74
2019	71-02-062-066	Block 5	middle	compost	1031.6	77
2019	71-02-062-066	Block 5	middle	compost	881.678	75
2019	71-02-062-066	Block 5	middle	compost	841.19	87
2019	71-02-062-066	Block 5	middle	compost	830.214	74
2019	71-02-062-066	Block 5	middle	compost	710.668	87
2019	71-02-062-066	Block 5	middle	compost	887.348	90
2019	71-02-062-066	Block 5	middle	compost	1048.73	81
2019	71-02-062-066	Block 5	middle	compost	1128.32	88
2019	71-02-062-066	Block 5	middle	compost	794.808	88
2019	71-02-062-066	Block 5	middle	compost	659.792	75
2019	71-02-062-066	Block 5	middle	compost	831.292	73
2019	71-02-077-080	Block 6	bottom	compost	752.612	76
2019	71-02-077-080	Block 6	bottom	compost	555.632	94
2019	71-02-077-080	Block 6	bottom	compost	569.898	94
2019	71-02-077-080	Block 6	bottom	compost	831.502	80
2019	71-02-077-080	Block 6	bottom	compost	905.03	82
2019	71-02-077-080	Block 6	bottom	compost	946.386	79
2019	71-02-077-080	Block 6	bottom	compost	655.802	95
2019	71-02-077-080	Block 6	bottom	compost	999.222	77
2019	71-02-077-080	Block 6	bottom	compost	1085.48	82
2019	71-02-077-080	Block 6	bottom	compost	639.884	88
2019	71-02-077-080	Block 6	bottom	compost	983.71	83
2019	71-02-077-080	Block 6	bottom	compost	1173.61	84
2019	71-02-077-080	Block 6	bottom	compost	714.392	98
2019	71-02-077-080	Block 6	bottom	compost	832.202	94
2019	71-02-077-080	Block 6	bottom	compost	776.104	76
2019	71-02-077-080	Block 6	bottom	compost	597.94	91
2019	71-02-077-080	Block 6	bottom	compost	549.836	90
2019	71-02-077-080	Block 6	bottom	compost	942.424	75
2019	71-02-077-080	Block 6	bottom	compost	971.782	83
2019	71-02-077-080	Block 6	bottom	compost	882.616	83
2019	71-02-077-080	Block 6	bottom	compost	1174.96	82
2019	71-02-084-086	Block 7	bottom	compost	669.718	86
2019	71-02-084-086	Block 7	bottom	compost	621.698	78
2019	71-02-084-086	Block 7	bottom	compost	745.724	71
2019	71-02-084-086	Block 7	bottom	compost	682.92	73
2019	71-02-084-086	Block 7	bottom	compost	1029.32	84
2019	71-02-084-086	Block 7	bottom	compost	659.82	86
2019	71-02-084-086	Block 7	bottom	compost	638.246	91
2019	71-02-084-086	Block 7	bottom	compost	655.088	81
2019	71-02-084-086	Block 7	bottom	compost	650.636	75
2019	71-02-084-086	Block 7	bottom	compost	822.262	88
2019	71-02-084-086	Block 7	bottom	compost	781.676	87
2019	71-02-084-086	Block 7	bottom	compost	1175.72	92
2019	71-02-084-086	Block 7	bottom	compost	1132.74	73
2019	71-02-084-086	Block 7	bottom	compost	823.214	90
2019	71-02-084-086	Block 7	bottom	compost	778.414	68
2019	71-02-084-086	Block 7	bottom	compost	880.502	69
2019	71-02-084-086	Block 7	bottom	compost	997.066	87
2019	71-02-084-086	Block 7	bottom	compost	732.564	88
2019	71-02-084-086	Block 7	bottom	compost	834.274	92
2019	71-03-009-011	Block 1	top	compost	688.576	80
2019	71-03-009-011	Block 1	top	compost	1194.69	85
2019	71-03-009-011	Block 1	top	compost	679.168	85
2019	71-03-009-011	Block 1	top	compost	759.038	84
2019	71-03-009-011	Block 1	top	compost	1042.34	83
2019	71-03-009-011	Block 1	top	compost	613.592	86
2019	71-03-009-011	Block 1	top	compost	1028.96	84
2019	71-03-009-011	Block 1	top	compost	689.136	88
2019	71-03-009-011	Block 1	top	compost	781.648	84
2019	71-03-009-011	Block 1	top	compost	842.268	90
2019	71-03-009-011	Block 1	top	compost	1004.86	90
2019	71-03-009-011	Block 1	top	compost	924.364	88
2019	71-03-009-011	Block 1	top	compost	785.932	86
2019	71-03-009-011	Block 1	top	compost	1225.06	92
2019	71-03-009-011	Block 1	top	compost	930.384	68
2019	71-03-009-011	Block 1	top	compost	912.366	94
2019	71-03-009-011	Block 1	top	compost	1079.29	83
2019	71-03-009-011	Block 1	top	compost	774.97	83
2019	71-03-009-011	Block 1	top	compost	1016.67	88
2019	71-03-016-020	Block 2	top	compost	1003.2	87
2019	71-03-016-020	Block 2	top	compost	883.778	86
2019	71-03-016-020	Block 2	top	compost	983.164	84
2019	71-03-016-020	Block 2	top	compost	1138.98	84
2019	71-03-016-020	Block 2	top	compost	987.098	81
2019	71-03-016-020	Block 2	top	compost	779.31	85
2019	71-03-016-020	Block 2	top	compost	824.194	87
2019	71-03-016-020	Block 2	top	compost	861.658	85
2019	71-03-016-020	Block 2	top	compost	967.008	70
2019	71-03-016-020	Block 2	top	compost	1240.71	82
2019	71-03-016-020	Block 2	top	compost	811.02	79
2019	71-03-016-020	Block 2	top	compost	867.3	79
2019	71-03-016-020	Block 2	top	compost	1189.03	83
2019	71-03-016-020	Block 2	top	compost	1256.68	86
2019	71-03-016-020	Block 2	top	compost	1097.82	86
2019	71-03-016-020	Block 2	top	compost	900.942	83
2019	71-03-016-020	Block 2	top	compost	823.816	77
2019	71-03-016-020	Block 2	top	compost	835.66	83
2019	71-03-016-020	Block 2	top	compost	957.796	82
2019	71-03-016-020	Block 2	top	compost	797.706	84
2019	71-03-031-035	Block 3	middle	compost	842.212	95
2019	71-03-031-035	Block 3	middle	compost	1235.58	84
2019	71-03-031-035	Block 3	middle	compost	671.272	87
2019	71-03-031-035	Block 3	middle	compost	859.516	81
2019	71-03-031-035	Block 3	middle	compost	1056.44	94
2019	71-03-031-035	Block 3	middle	compost	1215.23	95
2019	71-03-031-035	Block 3	middle	compost	1308.73	95
2019	71-03-031-035	Block 3	middle	compost	918.876	94
2019	71-03-031-035	Block 3	middle	compost	794.514	93
2019	71-03-031-035	Block 3	middle	compost	1116.74	87
2019	71-03-031-035	Block 3	middle	compost	834.974	90
2019	71-03-031-035	Block 3	middle	compost	724.668	88
2019	71-03-031-035	Block 3	middle	compost	1487.86	90
2019	71-03-031-035	Block 3	middle	compost	881.062	86
2019	71-03-031-035	Block 3	middle	compost	798.154	93
2019	71-03-031-035	Block 3	middle	compost	1319.82	86
2019	71-03-031-035	Block 3	middle	compost	1422.93	90
2019	71-03-031-035	Block 3	middle	compost	966.07	91
2019	71-03-031-035	Block 3	middle	compost	1192.94	84
2019	71-03-031-035	Block 3	middle	compost	1058.12	91
2019	71-03-047-050	Block 4	middle	compost	752.22	90
2019	71-03-047-050	Block 4	middle	compost	1069.07	80
2019	71-03-047-050	Block 4	middle	compost	918.75	92
2019	71-03-047-050	Block 4	middle	compost	923.762	75
2019	71-03-047-050	Block 4	middle	compost	626.906	79
2019	71-03-047-050	Block 4	middle	compost	778.666	90
2019	71-03-047-050	Block 4	middle	compost	849.394	91
2019	71-03-047-050	Block 4	middle	compost	918.162	84
2019	71-03-047-050	Block 4	middle	compost	1014.61	91
2019	71-03-047-050	Block 4	middle	compost	673.12	80
2019	71-03-047-050	Block 4	middle	compost	1044.26	86
2019	71-03-047-050	Block 4	middle	compost	687.33	89
2019	71-03-047-050	Block 4	middle	compost	1018.04	87
2019	71-03-047-050	Block 4	middle	compost	696.724	93
2019	71-03-047-050	Block 4	middle	compost	677.082	94
2019	71-03-047-050	Block 4	middle	compost	1126.45	94
2019	71-03-047-050	Block 4	middle	compost	1079.26	89
2019	71-03-047-050	Block 4	middle	compost	1182.05	79
2019	71-03-047-050	Block 4	middle	compost	1045.58	78
2019	71-03-047-050	Block 4	middle	compost	870.45	90
2019	71-03-062-065	Block 5	middle	compost	614.894	103
2019	71-03-062-065	Block 5	middle	compost	630.042	92
2019	71-03-062-065	Block 5	middle	compost	845.292	88
2019	71-03-062-065	Block 5	middle	compost	647.976	95
2019	71-03-062-065	Block 5	middle	compost	995.064	94
2019	71-03-062-065	Block 5	middle	compost	787.654	94
2019	71-03-062-065	Block 5	middle	compost	741.328	98
2019	71-03-062-065	Block 5	middle	compost	757.512	91
2019	71-03-062-065	Block 5	middle	compost	667.156	90
2019	71-03-062-065	Block 5	middle	compost	688.114	80
2019	71-03-062-065	Block 5	middle	compost	784.714	91
2019	71-03-062-065	Block 5	middle	compost	1087.59	92
2019	71-03-062-065	Block 5	middle	compost	655.564	93
2019	71-03-062-065	Block 5	middle	compost	991.018	93
2019	71-03-062-065	Block 5	middle	compost	832.132	91
2019	71-03-062-065	Block 5	middle	compost	1041.03	92
2019	71-03-062-065	Block 5	middle	compost	938.994	91
2019	71-03-062-065	Block 5	middle	compost	1059.6	91
2019	71-03-062-065	Block 5	middle	compost	1062.63	87
2019	71-03-062-065	Block 5	middle	compost	928.564	90
2019	71-03-062-065	Block 5	middle	compost	1529.11	87
2019	71-03-078-081	Block 6	bottom	compost	720.51	85
2019	71-03-078-081	Block 6	bottom	compost	870.436	83
2019	71-03-078-081	Block 6	bottom	compost	997.556	83
2019	71-03-078-081	Block 6	bottom	compost	877.114	86
2019	71-03-078-081	Block 6	bottom	compost	769.048	88
2019	71-03-078-081	Block 6	bottom	compost	848.946	92
2019	71-03-078-081	Block 6	bottom	compost	1034.59	87
2019	71-03-078-081	Block 6	bottom	compost	606.914	86
2019	71-03-078-081	Block 6	bottom	compost	795.396	86
2019	71-03-078-081	Block 6	bottom	compost	817.012	83
2019	71-03-078-081	Block 6	bottom	compost	627.158	87
2019	71-03-078-081	Block 6	bottom	compost	1018.63	87
2019	71-03-078-081	Block 6	bottom	compost	677.39	88
2019	71-03-078-081	Block 6	bottom	compost	756.364	86
2019	71-03-078-081	Block 6	bottom	compost	769.062	92
2019	71-03-078-081	Block 6	bottom	compost	948.822	82
2019	71-03-078-081	Block 6	bottom	compost	696.654	86
2019	71-03-078-081	Block 6	bottom	compost	874.762	90
2019	71-03-078-081	Block 6	bottom	compost	713.958	87
2019	71-03-078-081	Block 6	bottom	compost	729.26	90
2019	71-03-085-087	Block 7	bottom	compost	634.354	90
2019	71-03-085-087	Block 7	bottom	compost	770.84	87
2019	71-03-085-087	Block 7	bottom	compost	893.242	88
2019	71-03-085-087	Block 7	bottom	compost	806.204	82
2019	71-03-085-087	Block 7	bottom	compost	700.294	87
2019	71-03-085-087	Block 7	bottom	compost	1257.06	83
2019	71-03-085-087	Block 7	bottom	compost	1112.99	85
2019	71-03-085-087	Block 7	bottom	compost	797.958	91
2019	71-03-085-087	Block 7	bottom	compost	885.486	84
2019	71-03-085-087	Block 7	bottom	compost	792.428	86
2019	71-03-085-087	Block 7	bottom	compost	593.95	96
2019	71-03-085-087	Block 7	bottom	compost	1187.63	86
2019	71-03-085-087	Block 7	bottom	compost	848.638	93
2019	71-03-085-087	Block 7	bottom	compost	749.896	96
2019	71-03-085-087	Block 7	bottom	compost	685.972	96
2019	71-03-085-087	Block 7	bottom	compost	964.558	97
2019	71-03-085-087	Block 7	bottom	compost	1035.8	94
2019	71-03-085-087	Block 7	bottom	compost	771.148	91
2019	71-03-085-087	Block 7	bottom	compost	809.102	89
2019	71-03-085-087	Block 7	bottom	compost	899.85	86
2019	71-04-010-012	Block 1	top	biochar	631.008	94
2019	71-04-010-012	Block 1	top	biochar	1012.45	81
2019	71-04-010-012	Block 1	top	biochar	608.678	93
2019	71-04-010-012	Block 1	top	biochar	819.56	86
2019	71-04-010-012	Block 1	top	biochar	1215.12	85
2019	71-04-010-012	Block 1	top	biochar	641.312	88
2019	71-04-010-012	Block 1	top	biochar	734.062	88
2019	71-04-010-012	Block 1	top	biochar	912.968	90
2019	71-04-010-012	Block 1	top	biochar	932.134	91
2019	71-04-010-012	Block 1	top	biochar	962.962	78
2019	71-04-010-012	Block 1	top	biochar	848.736	75
2019	71-04-010-012	Block 1	top	biochar	1250.48	80
2019	71-04-010-012	Block 1	top	biochar	909.608	89
2019	71-04-010-012	Block 1	top	biochar	1089.87	87
2019	71-04-010-012	Block 1	top	biochar	667.66	91
2019	71-04-010-012	Block 1	top	biochar	951.09	90
2019	71-04-010-012	Block 1	top	biochar	841.456	90
2019	71-04-010-012	Block 1	top	biochar	1199.81	70
2019	71-04-010-012	Block 1	top	biochar	1126.87	89
2019	71-04-010-012	Block 1	top	biochar	1115.74	86
2019	71-04-016-020	Block 2	top	biochar	1093.33	86
2019	71-04-016-020	Block 2	top	biochar	892.836	86
2019	71-04-016-020	Block 2	top	biochar	1109.04	76
2019	71-04-016-020	Block 2	top	biochar	1357.1	84
2019	71-04-016-020	Block 2	top	biochar	1110.24	80
2019	71-04-016-020	Block 2	top	biochar	1100.54	80
2019	71-04-016-020	Block 2	top	biochar	1114.88	86
2019	71-04-016-020	Block 2	top	biochar	900.69	73
2019	71-04-016-020	Block 2	top	biochar	861.798	79
2019	71-04-016-020	Block 2	top	biochar	1171.77	88
2019	71-04-016-020	Block 2	top	biochar	736.792	86
2019	71-04-016-020	Block 2	top	biochar	1168.83	86
2019	71-04-016-020	Block 2	top	biochar	1206.3	79
2019	71-04-016-020	Block 2	top	biochar	1497.29	83
2019	71-04-016-020	Block 2	top	biochar	1059	79
2019	71-04-016-020	Block 2	top	biochar	963.802	87
2019	71-04-016-020	Block 2	top	biochar	976.01	83
2019	71-04-016-020	Block 2	top	biochar	919.254	83
2019	71-04-016-020	Block 2	top	biochar	1014.62	81
2019	71-04-016-020	Block 2	top	biochar	1018.67	76
2019	71-04-032-036	Block 3	middle	biochar	901.698	78
2019	71-04-032-036	Block 3	middle	biochar	846.944	83
2019	71-04-032-036	Block 3	middle	biochar	1050.55	92
2019	71-04-032-036	Block 3	middle	biochar	936.684	86
2019	71-04-032-036	Block 3	middle	biochar	925.75	75
2019	71-04-032-036	Block 3	middle	biochar	738.752	87
2019	71-04-032-036	Block 3	middle	biochar	905.296	91
2019	71-04-032-036	Block 3	middle	biochar	943.978	89
2019	71-04-032-036	Block 3	middle	biochar	634.214	87
2019	71-04-032-036	Block 3	middle	biochar	973.014	80
2019	71-04-032-036	Block 3	middle	biochar	847.042	83
2019	71-04-032-036	Block 3	middle	biochar	777.294	86
2019	71-04-032-036	Block 3	middle	biochar	967.4	94
2019	71-04-032-036	Block 3	middle	biochar	991.004	80
2019	71-04-032-036	Block 3	middle	biochar	895.608	94
2019	71-04-032-036	Block 3	middle	biochar	1167.24	82
2019	71-04-032-036	Block 3	middle	biochar	787.92	89
2019	71-04-032-036	Block 3	middle	biochar	1324.27	93
2019	71-04-032-036	Block 3	middle	biochar	689.388	87
2019	71-04-032-036	Block 3	middle	biochar	1006.47	84
2019	71-04-048-052	Block 4	middle	biochar	777.938	87
2019	71-04-048-052	Block 4	middle	biochar	995.568	86
2019	71-04-048-052	Block 4	middle	biochar	944.72	89
2019	71-04-048-052	Block 4	middle	biochar	841.848	87
2019	71-04-048-052	Block 4	middle	biochar	696.822	81
2019	71-04-048-052	Block 4	middle	biochar	804.958	85
2019	71-04-048-052	Block 4	middle	biochar	1011.99	83
2019	71-04-048-052	Block 4	middle	biochar	725.284	94
2019	71-04-048-052	Block 4	middle	biochar	795.452	98
2019	71-04-048-052	Block 4	middle	biochar	969.85	98
2019	71-04-048-052	Block 4	middle	biochar	934.822	93
2019	71-04-048-052	Block 4	middle	biochar	1157.21	89
2019	71-04-048-052	Block 4	middle	biochar	1174.89	91
2019	71-04-048-052	Block 4	middle	biochar	1007.16	92
2019	71-04-048-052	Block 4	middle	biochar	832.566	93
2019	71-04-048-052	Block 4	middle	biochar	1238.69	99
2019	71-04-048-052	Block 4	middle	biochar	789.936	92
2019	71-04-048-052	Block 4	middle	biochar	1580.56	84
2019	71-04-048-052	Block 4	middle	biochar	755.72	90
2019	71-04-048-052	Block 4	middle	biochar	934.276	92
2019	71-04-063-067	Block 5	middle	biochar	591.766	85
2019	71-04-063-067	Block 5	middle	biochar	723.632	88
2019	71-04-063-067	Block 5	middle	biochar	948.948	90
2019	71-04-063-067	Block 5	middle	biochar	706.062	85
2019	71-04-063-067	Block 5	middle	biochar	720.132	83
2019	71-04-063-067	Block 5	middle	biochar	685.58	88
2019	71-04-063-067	Block 5	middle	biochar	1242.07	89
2019	71-04-063-067	Block 5	middle	biochar	696.332	88
2019	71-04-063-067	Block 5	middle	biochar	757.554	82
2019	71-04-063-067	Block 5	middle	biochar	652.806	89
2019	71-04-063-067	Block 5	middle	biochar	1046.91	88
2019	71-04-063-067	Block 5	middle	biochar	812.35	91
2019	71-04-063-067	Block 5	middle	biochar	1024.9	89
2019	71-04-063-067	Block 5	middle	biochar	1010.88	89
2019	71-04-063-067	Block 5	middle	biochar	1013.18	91
2019	71-04-063-067	Block 5	middle	biochar	891.296	91
2019	71-04-063-067	Block 5	middle	biochar	1156.39	88
2019	71-04-063-067	Block 5	middle	biochar	786.66	88
2019	71-04-063-067	Block 5	middle	biochar	1228.79	88
2019	71-04-063-067	Block 5	middle	biochar	739.298	92
2019	71-04-078-082	Block 6	bottom	biochar	1092.31	76
2019	71-04-078-082	Block 6	bottom	biochar	1209.03	81
2019	71-04-078-082	Block 6	bottom	biochar	950.25	87
2019	71-04-078-082	Block 6	bottom	biochar	973.154	79
2019	71-04-078-082	Block 6	bottom	biochar	756.406	86
2019	71-04-078-082	Block 6	bottom	biochar	1057.66	79
2019	71-04-078-082	Block 6	bottom	biochar	1915.75	67
2019	71-04-078-082	Block 6	bottom	biochar	1235.14	82
2019	71-04-078-082	Block 6	bottom	biochar	1120.8	86
2019	71-04-078-082	Block 6	bottom	biochar	962.682	87
2019	71-04-078-082	Block 6	bottom	biochar	895.006	86
2019	71-04-078-082	Block 6	bottom	biochar	771.232	77
2019	71-04-078-082	Block 6	bottom	biochar	1005.13	76
2019	71-04-078-082	Block 6	bottom	biochar	1420.22	87
2019	71-04-078-082	Block 6	bottom	biochar	998.046	84
2019	71-04-078-082	Block 6	bottom	biochar	1137.92	85
2019	71-04-078-082	Block 6	bottom	biochar	1226.05	84
2019	71-04-078-082	Block 6	bottom	biochar	1288.36	80
2019	71-04-078-082	Block 6	bottom	biochar	1397.28	74
2019	71-04-078-082	Block 6	bottom	biochar	1254.67	84
2019	71-04-085-087	Block 7	bottom	biochar	1232.49	76
2019	71-04-085-087	Block 7	bottom	biochar	741.146	82
2019	71-04-085-087	Block 7	bottom	biochar	617.288	92
2019	71-04-085-087	Block 7	bottom	biochar	1169.2	78
2019	71-04-085-087	Block 7	bottom	biochar	838.544	74
2019	71-04-085-087	Block 7	bottom	biochar	800.716	91
2019	71-04-085-087	Block 7	bottom	biochar	1165.96	96
2019	71-04-085-087	Block 7	bottom	biochar	1132.96	94
2019	71-04-085-087	Block 7	bottom	biochar	556.402	91
2019	71-04-085-087	Block 7	bottom	biochar	1362.83	82
2019	71-04-085-087	Block 7	bottom	biochar	676.088	80
2019	71-04-085-087	Block 7	bottom	biochar	1024.35	86
2019	71-04-085-087	Block 7	bottom	biochar	852.306	80
2019	71-04-085-087	Block 7	bottom	biochar	864.08	82
2019	71-04-085-087	Block 7	bottom	biochar	896.616	93
2019	71-04-085-087	Block 7	bottom	biochar	674.254	91
2019	71-04-085-087	Block 7	bottom	biochar	1330.49	77
2019	71-04-085-087	Block 7	bottom	biochar	1476.97	86
2019	71-04-085-087	Block 7	bottom	biochar	926.24	82
2019	71-04-085-087	Block 7	bottom	biochar	1039.05	86
2019	71-05-009-011	Block 1	top	biochar	634.578	89
2019	71-05-009-011	Block 1	top	biochar	718.41	82
2019	71-05-009-011	Block 1	top	biochar	780.206	81
2019	71-05-009-011	Block 1	top	biochar	1185.2	82
2019	71-05-009-011	Block 1	top	biochar	751.24	90
2019	71-05-009-011	Block 1	top	biochar	808.598	75
2019	71-05-009-011	Block 1	top	biochar	800.03	77
2019	71-05-009-011	Block 1	top	biochar	966.434	93
2019	71-05-009-011	Block 1	top	biochar	867.944	79
2019	71-05-009-011	Block 1	top	biochar	732.34	89
2019	71-05-009-011	Block 1	top	biochar	780.976	92
2019	71-05-009-011	Block 1	top	biochar	797.65	92
2019	71-05-009-011	Block 1	top	biochar	990.43	85
2019	71-05-009-011	Block 1	top	biochar	982.324	72
2019	71-05-009-011	Block 1	top	biochar	802.158	76
2019	71-05-009-011	Block 1	top	biochar	984.256	86
2019	71-05-009-011	Block 1	top	biochar	695.254	77
2019	71-05-009-011	Block 1	top	biochar	746.396	78
2019	71-05-009-011	Block 1	top	biochar	790.118	86
2019	71-05-009-011	Block 1	top	biochar	794.458	93
2019	71-05-016-020	Block 2	top	biochar	613.382	78
2019	71-05-016-020	Block 2	top	biochar	700.742	84
2019	71-05-016-020	Block 2	top	biochar	773.304	88
2019	71-05-016-020	Block 2	top	biochar	865.774	82
2019	71-05-016-020	Block 2	top	biochar	1016.53	73
2019	71-05-016-020	Block 2	top	biochar	802.032	74
2019	71-05-016-020	Block 2	top	biochar	843.416	83
2019	71-05-016-020	Block 2	top	biochar	1299.94	86
2019	71-05-016-020	Block 2	top	biochar	831.152	94
2019	71-05-016-020	Block 2	top	biochar	955.85	79
2019	71-05-016-020	Block 2	top	biochar	1078.21	83
2019	71-05-016-020	Block 2	top	biochar	689.164	76
2019	71-05-016-020	Block 2	top	biochar	886.578	82
2019	71-05-016-020	Block 2	top	biochar	1021.02	79
2019	71-05-016-020	Block 2	top	biochar	767.354	91
2019	71-05-016-020	Block 2	top	biochar	870.702	83
2019	71-05-016-020	Block 2	top	biochar	760.018	80
2019	71-05-016-020	Block 2	top	biochar	1001.73	81
2019	71-05-016-020	Block 2	top	biochar	1022.97	82
2019	71-05-016-020	Block 2	top	biochar	940.044	84
2019	71-05-032-036	Block 3	middle	biochar	662.69	94
2019	71-05-032-036	Block 3	middle	biochar	865.27	73
2019	71-05-032-036	Block 3	middle	biochar	1073.21	87
2019	71-05-032-036	Block 3	middle	biochar	1127.28	81
2019	71-05-032-036	Block 3	middle	biochar	1101.21	73
2019	71-05-032-036	Block 3	middle	biochar	668.052	93
2019	71-05-032-036	Block 3	middle	biochar	821.226	94
2019	71-05-032-036	Block 3	middle	biochar	760.704	83
2019	71-05-032-036	Block 3	middle	biochar	1305.58	91
2019	71-05-032-036	Block 3	middle	biochar	648.802	79
2019	71-05-032-036	Block 3	middle	biochar	791.336	90
2019	71-05-032-036	Block 3	middle	biochar	1003	78
2019	71-05-032-036	Block 3	middle	biochar	983.136	93
2019	71-05-032-036	Block 3	middle	biochar	659.694	95
2019	71-05-032-036	Block 3	middle	biochar	1066.73	74
2019	71-05-032-036	Block 3	middle	biochar	1284.35	87
2019	71-05-032-036	Block 3	middle	biochar	882.154	88
2019	71-05-032-036	Block 3	middle	biochar	812.952	83
2019	71-05-032-036	Block 3	middle	biochar	719.404	90
2019	71-05-032-036	Block 3	middle	biochar	918.316	83
2019	71-05-048-052	Block 4	middle	biochar	725.858	104
2019	71-05-048-052	Block 4	middle	biochar	742.756	98
2019	71-05-048-052	Block 4	middle	biochar	698.67	98
2019	71-05-048-052	Block 4	middle	biochar	847.644	94
2019	71-05-048-052	Block 4	middle	biochar	777.7	95
2019	71-05-048-052	Block 4	middle	biochar	851.69	97
2019	71-05-048-052	Block 4	middle	biochar	616.658	95
2019	71-05-048-052	Block 4	middle	biochar	1007.24	94
2019	71-05-048-052	Block 4	middle	biochar	888.286	95
2019	71-05-048-052	Block 4	middle	biochar	1058.5	94
2019	71-05-048-052	Block 4	middle	biochar	652.834	97
2019	71-05-048-052	Block 4	middle	biochar	1001.83	93
2019	71-05-048-052	Block 4	middle	biochar	1040.66	99
2019	71-05-048-052	Block 4	middle	biochar	974.624	98
2019	71-05-048-052	Block 4	middle	biochar	817.558	96
2019	71-05-048-052	Block 4	middle	biochar	730.898	93
2019	71-05-048-052	Block 4	middle	biochar	831.194	94
2019	71-05-048-052	Block 4	middle	biochar	1127.14	118
2019	71-05-048-052	Block 4	middle	biochar	849.884	94
2019	71-05-048-052	Block 4	middle	biochar	808.29	98
2019	71-05-063-067	Block 5	middle	biochar	944.118	74
2019	71-05-063-067	Block 5	middle	biochar	859.642	82
2019	71-05-063-067	Block 5	middle	biochar	879.256	94
2019	71-05-063-067	Block 5	middle	biochar	729.54	90
2019	71-05-063-067	Block 5	middle	biochar	775.04	94
2019	71-05-063-067	Block 5	middle	biochar	846.244	94
2019	71-05-063-067	Block 5	middle	biochar	758.002	90
2019	71-05-063-067	Block 5	middle	biochar	754.418	99
2019	71-05-063-067	Block 5	middle	biochar	883.498	72
2019	71-05-063-067	Block 5	middle	biochar	1012.89	84
2019	71-05-063-067	Block 5	middle	biochar	1257.75	80
2019	71-05-063-067	Block 5	middle	biochar	1284.49	84
2019	71-05-063-067	Block 5	middle	biochar	645.19	87
2019	71-05-063-067	Block 5	middle	biochar	938.63	86
2019	71-05-063-067	Block 5	middle	biochar	719.474	94
2019	71-05-063-067	Block 5	middle	biochar	1341	83
2019	71-05-063-067	Block 5	middle	biochar	1094.98	87
2019	71-05-063-067	Block 5	middle	biochar	753.536	90
2019	71-05-063-067	Block 5	middle	biochar	918.792	74
2019	71-05-063-067	Block 5	middle	biochar	953.68	80
2019	71-05-078-082	Block 6	bottom	biochar	1107.71	86
2019	71-05-078-082	Block 6	bottom	biochar	600.012	92
2019	71-05-078-082	Block 6	bottom	biochar	622.188	103
2019	71-05-078-082	Block 6	bottom	biochar	739.242	92
2019	71-05-078-082	Block 6	bottom	biochar	843.808	91
2019	71-05-078-082	Block 6	bottom	biochar	1278.05	77
2019	71-05-078-082	Block 6	bottom	biochar	957.096	74
2019	71-05-078-082	Block 6	bottom	biochar	1021.78	75
2019	71-05-078-082	Block 6	bottom	biochar	897.582	90
2019	71-05-078-082	Block 6	bottom	biochar	1121.71	89
2019	71-05-078-082	Block 6	bottom	biochar	791.21	82
2019	71-05-078-082	Block 6	bottom	biochar	874.006	90
2019	71-05-078-082	Block 6	bottom	biochar	1222.1	77
2019	71-05-078-082	Block 6	bottom	biochar	1338.46	89
2019	71-05-078-082	Block 6	bottom	biochar	917.056	90
2019	71-05-078-082	Block 6	bottom	biochar	922.502	74
2019	71-05-078-082	Block 6	bottom	biochar	909.132	85
2019	71-05-078-082	Block 6	bottom	biochar	1215.84	78
2019	71-05-078-082	Block 6	bottom	biochar	1422.75	61
2019	71-05-078-082	Block 6	bottom	biochar	694.47	89
2019	71-05-084-086	Block 7	bottom	biochar	848.932	87
2019	71-05-084-086	Block 7	bottom	biochar	906.192	84
2019	71-05-084-086	Block 7	bottom	biochar	783.734	89
2019	71-05-084-086	Block 7	bottom	biochar	679.784	82
2019	71-05-084-086	Block 7	bottom	biochar	1089.55	83
2019	71-05-084-086	Block 7	bottom	biochar	565.054	86
2019	71-05-084-086	Block 7	bottom	biochar	782.082	85
2019	71-05-084-086	Block 7	bottom	biochar	1236.79	82
2019	71-05-084-086	Block 7	bottom	biochar	946.274	83
2019	71-05-084-086	Block 7	bottom	biochar	761.824	91
2019	71-05-084-086	Block 7	bottom	biochar	1046.64	81
2019	71-05-084-086	Block 7	bottom	biochar	780.542	87
2019	71-05-084-086	Block 7	bottom	biochar	835.562	84
2019	71-05-084-086	Block 7	bottom	biochar	920.794	95
2019	71-05-084-086	Block 7	bottom	biochar	1158.96	85
2019	71-05-084-086	Block 7	bottom	biochar	1226.69	91
2019	71-05-084-086	Block 7	bottom	biochar	981.932	92
2019	71-05-084-086	Block 7	bottom	biochar	960.484	84
2019	71-05-084-086	Block 7	bottom	biochar	842.506	81
2019	71-05-084-086	Block 7	bottom	biochar	834.33	82
2019	71-06-009-012	Block 1	top	control	680.512	91
2019	71-06-009-012	Block 1	top	control	1187.61	81
2019	71-06-009-012	Block 1	top	control	1076.43	82
2019	71-06-009-012	Block 1	top	control	1197.27	76
2019	71-06-009-012	Block 1	top	control	668.934	92
2019	71-06-009-012	Block 1	top	control	1068.66	84
2019	71-06-009-012	Block 1	top	control	1014.89	90
2019	71-06-009-012	Block 1	top	control	914.116	70
2019	71-06-009-012	Block 1	top	control	1039.43	87
2019	71-06-009-012	Block 1	top	control	1103.65	85
2019	71-06-009-012	Block 1	top	control	837.382	84
2019	71-06-009-012	Block 1	top	control	1095.58	78
2019	71-06-009-012	Block 1	top	control	1104.5	78
2019	71-06-009-012	Block 1	top	control	957.698	84
2019	71-06-009-012	Block 1	top	control	904.05	91
2019	71-06-009-012	Block 1	top	control	1003.44	89
2019	71-06-009-012	Block 1	top	control	916.916	73
2019	71-06-009-012	Block 1	top	control	1437.65	81
2019	71-06-009-012	Block 1	top	control	1361.79	77
2019	71-06-009-012	Block 1	top	control	567.714	76
2019	71-06-015-020	Block 2	top	control	848.848	89
2019	71-06-015-020	Block 2	top	control	824.278	88
2019	71-06-015-020	Block 2	top	control	1009.65	68
2019	71-06-015-020	Block 2	top	control	1006.38	62
2019	71-06-015-020	Block 2	top	control	562.534	80
2019	71-06-015-020	Block 2	top	control	1072.99	83
2019	71-06-015-020	Block 2	top	control	1003.8	74
2019	71-06-015-020	Block 2	top	control	1061.68	87
2019	71-06-015-020	Block 2	top	control	943.222	90
2019	71-06-015-020	Block 2	top	control	899.654	96
2019	71-06-015-020	Block 2	top	control	968.618	81
2019	71-06-015-020	Block 2	top	control	901.88	86
2019	71-06-015-020	Block 2	top	control	977.452	88
2019	71-06-015-020	Block 2	top	control	827.666	86
2019	71-06-015-020	Block 2	top	control	708.26	88
2019	71-06-015-020	Block 2	top	control	1260.11	84
2019	71-06-015-020	Block 2	top	control	1024.67	89
2019	71-06-015-020	Block 2	top	control	837.158	86
2019	71-06-015-020	Block 2	top	control	773.696	90
2019	71-06-015-020	Block 2	top	control	1131.35	69
2019	71-06-032-036	Block 3	middle	control	804.174	91
2019	71-06-032-036	Block 3	middle	control	919.8	79
2019	71-06-032-036	Block 3	middle	control	939.358	88
2019	71-06-032-036	Block 3	middle	control	1049.31	87
2019	71-06-032-036	Block 3	middle	control	955.892	90
2019	71-06-032-036	Block 3	middle	control	952.28	84
2019	71-06-032-036	Block 3	middle	control	886.396	85
2019	71-06-032-036	Block 3	middle	control	1269.41	64
2019	71-06-032-036	Block 3	middle	control	1338.11	91
2019	71-06-032-036	Block 3	middle	control	813.512	87
2019	71-06-032-036	Block 3	middle	control	615.048	82
2019	71-06-032-036	Block 3	middle	control	940.884	86
2019	71-06-032-036	Block 3	middle	control	730.086	90
2019	71-06-032-036	Block 3	middle	control	880.53	89
2019	71-06-032-036	Block 3	middle	control	933.688	74
2019	71-06-032-036	Block 3	middle	control	903.252	94
2019	71-06-032-036	Block 3	middle	control	844.564	80
2019	71-06-032-036	Block 3	middle	control	879.83	82
2019	71-06-032-036	Block 3	middle	control	706.594	79
2019	71-06-032-036	Block 3	middle	control	1184.09	76
2019	71-06-048-052	Block 4	middle	control	916.972	94
2019	71-06-048-052	Block 4	middle	control	919.212	80
2019	71-06-048-052	Block 4	middle	control	1060.72	89
2019	71-06-048-052	Block 4	middle	control	1100.37	77
2019	71-06-048-052	Block 4	middle	control	1082.97	89
2019	71-06-048-052	Block 4	middle	control	1087.45	89
2019	71-06-048-052	Block 4	middle	control	748.132	94
2019	71-06-048-052	Block 4	middle	control	800.268	82
2019	71-06-048-052	Block 4	middle	control	1019.35	74
2019	71-06-048-052	Block 4	middle	control	903.952	84
2019	71-06-048-052	Block 4	middle	control	1197.7	84
2019	71-06-048-052	Block 4	middle	control	937.748	101
2019	71-06-048-052	Block 4	middle	control	868.14	92
2019	71-06-048-052	Block 4	middle	control	1140.61	86
2019	71-06-048-052	Block 4	middle	control	1029.84	80
2019	71-06-048-052	Block 4	middle	control	993.832	90
2019	71-06-048-052	Block 4	middle	control	1258.01	95
2019	71-06-048-052	Block 4	middle	control	1255.79	86
2019	71-06-048-052	Block 4	middle	control	1206.59	82
2019	71-06-048-052	Block 4	middle	control	767.074	92
2019	71-06-063-067	Block 5	middle	control	925.848	91
2019	71-06-063-067	Block 5	middle	control	1090.22	86
2019	71-06-063-067	Block 5	middle	control	1016.69	87
2019	71-06-063-067	Block 5	middle	control	992.292	92
2019	71-06-063-067	Block 5	middle	control	1125.46	71
2019	71-06-063-067	Block 5	middle	control	1160.64	73
2019	71-06-063-067	Block 5	middle	control	1190.8	78
2019	71-06-063-067	Block 5	middle	control	1290.77	73
2019	71-06-063-067	Block 5	middle	control	992.796	87
2019	71-06-063-067	Block 5	middle	control	1043.43	88
2019	71-06-063-067	Block 5	middle	control	942.83	92
2019	71-06-063-067	Block 5	middle	control	1466.08	90
2019	71-06-063-067	Block 5	middle	control	919.282	83
2019	71-06-063-067	Block 5	middle	control	887.516	90
2019	71-06-063-067	Block 5	middle	control	1192.98	72
2019	71-06-063-067	Block 5	middle	control	1221.46	74
2019	71-06-063-067	Block 5	middle	control	1106.91	92
2019	71-06-063-067	Block 5	middle	control	1174.12	86
2019	71-06-063-067	Block 5	middle	control	1250.02	92
2019	71-06-063-067	Block 5	middle	control	1236.98	80
2019	71-06-079-082	Block 6	bottom	control	845.978	91
2019	71-06-079-082	Block 6	bottom	control	805.756	83
2019	71-06-079-082	Block 6	bottom	control	974.862	82
2019	71-06-079-082	Block 6	bottom	control	748.356	80
2019	71-06-079-082	Block 6	bottom	control	1385.59	79
2019	71-06-079-082	Block 6	bottom	control	1147.19	87
2019	71-06-079-082	Block 6	bottom	control	950.824	77
2019	71-06-079-082	Block 6	bottom	control	674.044	86
2019	71-06-079-082	Block 6	bottom	control	1200.14	89
2019	71-06-079-082	Block 6	bottom	control	1334.86	77
2019	71-06-079-082	Block 6	bottom	control	1286.38	92
2019	71-06-079-082	Block 6	bottom	control	1146.89	80
2019	71-06-079-082	Block 6	bottom	control	1072.11	79
2019	71-06-079-082	Block 6	bottom	control	920.878	86
2019	71-06-079-082	Block 6	bottom	control	1374.77	89
2019	71-06-079-082	Block 6	bottom	control	1405.87	86
2019	71-06-079-082	Block 6	bottom	control	1201.82	82
2019	71-06-079-082	Block 6	bottom	control	1387.64	86
2019	71-06-079-082	Block 6	bottom	control	1095.11	81
2019	71-06-079-082	Block 6	bottom	control	1953.42	79
2019	71-06-084-086	Block 7	bottom	control	1199.46	91
2019	71-06-084-086	Block 7	bottom	control	1154.03	77
2019	71-06-084-086	Block 7	bottom	control	1292	88
2019	71-06-084-086	Block 7	bottom	control	877.044	71
2019	71-06-084-086	Block 7	bottom	control	705.096	79
2019	71-06-084-086	Block 7	bottom	control	1060.78	89
2019	71-06-084-086	Block 7	bottom	control	808.864	84
2019	71-06-084-086	Block 7	bottom	control	1122.1	94
2019	71-06-084-086	Block 7	bottom	control	1144.28	82
2019	71-06-084-086	Block 7	bottom	control	1225.2	93
2019	71-06-084-086	Block 7	bottom	control	1175.65	82
2019	71-06-084-086	Block 7	bottom	control	1066.45	84
2019	71-06-084-086	Block 7	bottom	control	778.638	90
2019	71-06-084-086	Block 7	bottom	control	1006.74	82
2019	71-06-084-086	Block 7	bottom	control	904.638	92
2019	71-06-084-086	Block 7	bottom	control	1405.35	83
2019	71-06-084-086	Block 7	bottom	control	769.23	87
2019	71-06-084-086	Block 7	bottom	control	1277.11	84
2019	71-06-084-086	Block 7	bottom	control	1726.31	81
2019	71-06-084-086	Block 7	bottom	control	1191.99	73
2019	71-07-008-011	Block 1	top	control	588.994	96
2019	71-07-008-011	Block 1	top	control	777.56	84
2019	71-07-008-011	Block 1	top	control	925.638	85
2019	71-07-008-011	Block 1	top	control	824.11	90
2019	71-07-008-011	Block 1	top	control	882.602	83
2019	71-07-008-011	Block 1	top	control	1102.67	82
2019	71-07-008-011	Block 1	top	control	900.984	73
2019	71-07-008-011	Block 1	top	control	804.37	89
2019	71-07-008-011	Block 1	top	control	1185.97	82
2019	71-07-008-011	Block 1	top	control	1100.95	84
2019	71-07-008-011	Block 1	top	control	1075.06	79
2019	71-07-008-011	Block 1	top	control	761.712	92
2019	71-07-008-011	Block 1	top	control	701.96	87
2019	71-07-008-011	Block 1	top	control	1024.38	81
2019	71-07-008-011	Block 1	top	control	835.66	82
2019	71-07-008-011	Block 1	top	control	1091.96	76
2019	71-07-008-011	Block 1	top	control	1070.82	84
2019	71-07-008-011	Block 1	top	control	1053.32	87
2019	71-07-008-011	Block 1	top	control	837.872	90
2019	71-07-008-011	Block 1	top	control	1170.82	83
2019	71-07-017-021	Block 2	top	control	631.568	97
2019	71-07-017-021	Block 2	top	control	1091.4	84
2019	71-07-017-021	Block 2	top	control	931.154	77
2019	71-07-017-021	Block 2	top	control	918.512	86
2019	71-07-017-021	Block 2	top	control	761.516	89
2019	71-07-017-021	Block 2	top	control	864.668	80
2019	71-07-017-021	Block 2	top	control	990.738	85
2019	71-07-017-021	Block 2	top	control	968.632	84
2019	71-07-017-021	Block 2	top	control	931.462	80
2019	71-07-017-021	Block 2	top	control	1234.76	80
2019	71-07-017-021	Block 2	top	control	1376.87	84
2019	71-07-017-021	Block 2	top	control	913.906	86
2019	71-07-017-021	Block 2	top	control	880.838	89
2019	71-07-017-021	Block 2	top	control	797.468	88
2019	71-07-017-021	Block 2	top	control	1139.52	87
2019	71-07-017-021	Block 2	top	control	1250.7	81
2019	71-07-017-021	Block 2	top	control	877.352	92
2019	71-07-017-021	Block 2	top	control	975.366	83
2019	71-07-017-021	Block 2	top	control	1221.33	86
2019	71-07-017-021	Block 2	top	control	1039.6	84
2019	71-07-032-036	Block 3	middle	control	1283.39	75
2019	71-07-032-036	Block 3	middle	control	1069.92	84
2019	71-07-032-036	Block 3	middle	control	1119.68	74
2019	71-07-032-036	Block 3	middle	control	1460.82	81
2019	71-07-032-036	Block 3	middle	control	1056.72	75
2019	71-07-032-036	Block 3	middle	control	1083.54	82
2019	71-07-032-036	Block 3	middle	control	1482.07	74
2019	71-07-032-036	Block 3	middle	control	1389.04	79
2019	71-07-032-036	Block 3	middle	control	1683.14	77
2019	71-07-032-036	Block 3	middle	control	1139.43	78
2019	71-07-032-036	Block 3	middle	control	829.99	80
2019	71-07-032-036	Block 3	middle	control	1200.65	81
2019	71-07-032-036	Block 3	middle	control	1179.54	81
2019	71-07-032-036	Block 3	middle	control	986.104	83
2019	71-07-032-036	Block 3	middle	control	1028.13	74
2019	71-07-032-036	Block 3	middle	control	1438.16	82
2019	71-07-032-036	Block 3	middle	control	1041	85
2019	71-07-032-036	Block 3	middle	control	1152.76	86
2019	71-07-032-036	Block 3	middle	control	887.81	80
2019	71-07-032-036	Block 3	middle	control	1187.97	94
2019	71-07-048-052	Block 4	middle	control	1090.87	85
2019	71-07-048-052	Block 4	middle	control	738.22	74
2019	71-07-048-052	Block 4	middle	control	787.472	81
2019	71-07-048-052	Block 4	middle	control	995.372	88
2019	71-07-048-052	Block 4	middle	control	993.076	79
2019	71-07-048-052	Block 4	middle	control	883.876	83
2019	71-07-048-052	Block 4	middle	control	1024.9	78
2019	71-07-048-052	Block 4	middle	control	1006.94	83
2019	71-07-048-052	Block 4	middle	control	852.88	82
2019	71-07-048-052	Block 4	middle	control	994.784	85
2019	71-07-048-052	Block 4	middle	control	1447.57	83
2019	71-07-048-052	Block 4	middle	control	1080.48	84
2019	71-07-048-052	Block 4	middle	control	882.938	91
2019	71-07-048-052	Block 4	middle	control	1117.05	78
2019	71-07-048-052	Block 4	middle	control	1295.67	82
2019	71-07-048-052	Block 4	middle	control	1238.66	87
2019	71-07-048-052	Block 4	middle	control	897.806	83
2019	71-07-048-052	Block 4	middle	control	1084.8	85
2019	71-07-048-052	Block 4	middle	control	925.036	90
2019	71-07-048-052	Block 4	middle	control	963.018	79
2019	71-07-063-067	Block 5	middle	control	1007.03	78
2019	71-07-063-067	Block 5	middle	control	1058.44	86
2019	71-07-063-067	Block 5	middle	control	1061.45	83
2019	71-07-063-067	Block 5	middle	control	1148.55	78
2019	71-07-063-067	Block 5	middle	control	873.712	81
2019	71-07-063-067	Block 5	middle	control	1109	82
2019	71-07-063-067	Block 5	middle	control	1018.58	87
2019	71-07-063-067	Block 5	middle	control	1237.15	84
2019	71-07-063-067	Block 5	middle	control	1240.33	85
2019	71-07-063-067	Block 5	middle	control	1189.19	79
2019	71-07-063-067	Block 5	middle	control	1067.09	82
2019	71-07-063-067	Block 5	middle	control	982.828	88
2019	71-07-063-067	Block 5	middle	control	1596.69	90
2019	71-07-063-067	Block 5	middle	control	1047.09	79
2019	71-07-063-067	Block 5	middle	control	1377.85	82
2019	71-07-063-067	Block 5	middle	control	1441.97	79
2019	71-07-063-067	Block 5	middle	control	744.982	87
2019	71-07-063-067	Block 5	middle	control	1511.83	81
2019	71-07-063-067	Block 5	middle	control	1442.55	74
2019	71-07-063-067	Block 5	middle	control	1107.01	83
2019	71-07-078-081	Block 6	bottom	control	1041.7	86
2019	71-07-078-081	Block 6	bottom	control	1054.82	85
2019	71-07-078-081	Block 6	bottom	control	1041.07	82
2019	71-07-078-081	Block 6	bottom	control	1207.22	79
2019	71-07-078-081	Block 6	bottom	control	1267.07	78
2019	71-07-078-081	Block 6	bottom	control	1517.17	83
2019	71-07-078-081	Block 6	bottom	control	1333.29	82
2019	71-07-078-081	Block 6	bottom	control	1610.95	81
2019	71-07-078-081	Block 6	bottom	control	1377.31	79
2019	71-07-078-081	Block 6	bottom	control	985.096	81
2019	71-07-078-081	Block 6	bottom	control	1208.62	75
2019	71-07-078-081	Block 6	bottom	control	1005.2	82
2019	71-07-078-081	Block 6	bottom	control	1643.74	84
2019	71-07-078-081	Block 6	bottom	control	1206.07	79
2019	71-07-078-081	Block 6	bottom	control	1588.92	79
2019	71-07-078-081	Block 6	bottom	control	1802.51	83
2019	71-07-078-081	Block 6	bottom	control	1414.22	73
2019	71-07-078-081	Block 6	bottom	control	950.25	75
2019	71-07-078-081	Block 6	bottom	control	1414.11	75
2019	71-07-078-081	Block 6	bottom	control	1745.14	83
2019	71-07-085-087	Block 7	bottom	control	691.026	88
2019	71-07-085-087	Block 7	bottom	control	616.63	86
2019	71-07-085-087	Block 7	bottom	control	753.732	94
2019	71-07-085-087	Block 7	bottom	control	1266.34	88
2019	71-07-085-087	Block 7	bottom	control	1211.35	94
2019	71-07-085-087	Block 7	bottom	control	793.492	94
2019	71-07-085-087	Block 7	bottom	control	1048.18	83
2019	71-07-085-087	Block 7	bottom	control	848.218	78
2019	71-07-085-087	Block 7	bottom	control	804.986	87
2019	71-07-085-087	Block 7	bottom	control	869.26	102
2019	71-07-085-087	Block 7	bottom	control	1121.83	94
2019	71-07-085-087	Block 7	bottom	control	1255.14	94
2019	71-07-085-087	Block 7	bottom	control	869.568	83
2019	71-07-085-087	Block 7	bottom	control	1131.2	94
2019	71-07-085-087	Block 7	bottom	control	842.464	94
2019	71-07-085-087	Block 7	bottom	control	936.796	94
2019	71-07-085-087	Block 7	bottom	control	1198.74	103
2019	71-07-085-087	Block 7	bottom	control	1434.41	96
2019	71-07-085-087	Block 7	bottom	control	632.03	96
2019	71-07-085-087	Block 7	bottom	control	772.114	96
2019	71-08-009-011	Block 1	top	biochar	537.796	83
2019	71-08-009-011	Block 1	top	biochar	685.37	87
2019	71-08-009-011	Block 1	top	biochar	753.466	84
2019	71-08-009-011	Block 1	top	biochar	678.482	86
2019	71-08-009-011	Block 1	top	biochar	629.412	87
2019	71-08-009-011	Block 1	top	biochar	779.814	79
2019	71-08-009-011	Block 1	top	biochar	711.802	90
2019	71-08-009-011	Block 1	top	biochar	757.568	86
2019	71-08-009-011	Block 1	top	biochar	759.808	88
2019	71-08-009-011	Block 1	top	biochar	621.992	88
2019	71-08-009-011	Block 1	top	biochar	939.456	87
2019	71-08-009-011	Block 1	top	biochar	745.388	86
2019	71-08-009-011	Block 1	top	biochar	717.892	88
2019	71-08-009-011	Block 1	top	biochar	913.668	83
2019	71-08-009-011	Block 1	top	biochar	967.288	91
2019	71-08-009-011	Block 1	top	biochar	645.736	81
2019	71-08-009-011	Block 1	top	biochar	820.162	84
2019	71-08-009-011	Block 1	top	biochar	807.674	84
2019	71-08-009-011	Block 1	top	biochar	628.306	70
2019	71-08-009-011	Block 1	top	biochar	654.57	90
2019	71-08-016-020	Block 2	top	biochar	568.834	96
2019	71-08-016-020	Block 2	top	biochar	666.442	76
2019	71-08-016-020	Block 2	top	biochar	547.092	73
2019	71-08-016-020	Block 2	top	biochar	576.254	87
2019	71-08-016-020	Block 2	top	biochar	638.176	87
2019	71-08-016-020	Block 2	top	biochar	557.592	86
2019	71-08-016-020	Block 2	top	biochar	810.656	79
2019	71-08-016-020	Block 2	top	biochar	594.174	75
2019	71-08-016-020	Block 2	top	biochar	641.606	89
2019	71-08-016-020	Block 2	top	biochar	715.26	89
2019	71-08-016-020	Block 2	top	biochar	669.76	87
2019	71-08-016-020	Block 2	top	biochar	513.282	94
2019	71-08-016-020	Block 2	top	biochar	664.258	92
2019	71-08-016-020	Block 2	top	biochar	610.036	86
2019	71-08-016-020	Block 2	top	biochar	841.974	95
2019	71-08-016-020	Block 2	top	biochar	539.98	77
2019	71-08-016-020	Block 2	top	biochar	545.426	94
2019	71-08-016-020	Block 2	top	biochar	1367.73	91
2019	71-08-016-020	Block 2	top	biochar	818.44	89
2019	71-08-016-020	Block 2	top	biochar	875.504	76
2019	71-08-032-036	Block 3	middle	biochar	788.508	79
2019	71-08-032-036	Block 3	middle	biochar	679.91	77
2019	71-08-032-036	Block 3	middle	biochar	686.238	82
2019	71-08-032-036	Block 3	middle	biochar	589.47	84
2019	71-08-032-036	Block 3	middle	biochar	900.844	84
2019	71-08-032-036	Block 3	middle	biochar	690.046	76
2019	71-08-032-036	Block 3	middle	biochar	688.716	75
2019	71-08-032-036	Block 3	middle	biochar	628.208	78
2019	71-08-032-036	Block 3	middle	biochar	683.06	79
2019	71-08-032-036	Block 3	middle	biochar	711.438	80
2019	71-08-032-036	Block 3	middle	biochar	956.704	81
2019	71-08-032-036	Block 3	middle	biochar	739.774	76
2019	71-08-032-036	Block 3	middle	biochar	989.45	79
2019	71-08-032-036	Block 3	middle	biochar	662.256	80
2019	71-08-032-036	Block 3	middle	biochar	915.894	85
2019	71-08-032-036	Block 3	middle	biochar	1030.71	78
2019	71-08-032-036	Block 3	middle	biochar	1166.45	87
2019	71-08-032-036	Block 3	middle	biochar	1098.33	86
2019	71-08-032-036	Block 3	middle	biochar	679.322	79
2019	71-08-032-036	Block 3	middle	biochar	765.464	79
2019	71-08-048-052	Block 4	middle	biochar	727.244	79
2019	71-08-048-052	Block 4	middle	biochar	663.348	78
2019	71-08-048-052	Block 4	middle	biochar	718.984	83
2019	71-08-048-052	Block 4	middle	biochar	678.664	86
2019	71-08-048-052	Block 4	middle	biochar	697.424	80
2019	71-08-048-052	Block 4	middle	biochar	685.678	81
2019	71-08-048-052	Block 4	middle	biochar	770.098	86
2019	71-08-048-052	Block 4	middle	biochar	700.35	79
2019	71-08-048-052	Block 4	middle	biochar	836.122	90
2019	71-08-048-052	Block 4	middle	biochar	769.104	72
2019	71-08-048-052	Block 4	middle	biochar	828.716	68
2019	71-08-048-052	Block 4	middle	biochar	770.098	83
2019	71-08-048-052	Block 4	middle	biochar	876.666	81
2019	71-08-048-052	Block 4	middle	biochar	670.46	76
2019	71-08-048-052	Block 4	middle	biochar	655.872	76
2019	71-08-048-052	Block 4	middle	biochar	826.392	70
2019	71-08-048-052	Block 4	middle	biochar	758.436	79
2019	71-08-048-052	Block 4	middle	biochar	854.49	93
2019	71-08-048-052	Block 4	middle	biochar	726.502	70
2019	71-08-048-052	Block 4	middle	biochar	813.974	70
2019	71-08-063-067	Block 5	middle	biochar	721.77	73
2019	71-08-063-067	Block 5	middle	biochar	817.278	67
2019	71-08-063-067	Block 5	middle	biochar	638.4	70
2019	71-08-063-067	Block 5	middle	biochar	697.424	84
2019	71-08-063-067	Block 5	middle	biochar	762.426	94
2019	71-08-063-067	Block 5	middle	biochar	838.586	81
2019	71-08-063-067	Block 5	middle	biochar	558.11	70
2019	71-08-063-067	Block 5	middle	biochar	633.612	86
2019	71-08-063-067	Block 5	middle	biochar	707.546	86
2019	71-08-063-067	Block 5	middle	biochar	525.322	77
2019	71-08-063-067	Block 5	middle	biochar	590.282	79
2019	71-08-063-067	Block 5	middle	biochar	794.696	91
2019	71-08-063-067	Block 5	middle	biochar	542.598	86
2019	71-08-063-067	Block 5	middle	biochar	955.794	92
2019	71-08-063-067	Block 5	middle	biochar	784.952	85
2019	71-08-063-067	Block 5	middle	biochar	903.21	75
2019	71-08-063-067	Block 5	middle	biochar	643.482	93
2019	71-08-063-067	Block 5	middle	biochar	572.012	93
2019	71-08-063-067	Block 5	middle	biochar	859.698	81
2019	71-08-078-082	Block 6	bottom	biochar	578.018	74
2019	71-08-078-082	Block 6	bottom	biochar	746.13	93
2019	71-08-078-082	Block 6	bottom	biochar	893.718	89
2019	71-08-078-082	Block 6	bottom	biochar	797.02	95
2019	71-08-078-082	Block 6	bottom	biochar	961.94	82
2019	71-08-078-082	Block 6	bottom	biochar	892.36	78
2019	71-08-078-082	Block 6	bottom	biochar	1081.98	76
2019	71-08-078-082	Block 6	bottom	biochar	793.94	94
2019	71-08-078-082	Block 6	bottom	biochar	798.49	80
2019	71-08-078-082	Block 6	bottom	biochar	1006	87
2019	71-08-078-082	Block 6	bottom	biochar	994.63	79
2019	71-08-078-082	Block 6	bottom	biochar	808.822	98
2019	71-08-078-082	Block 6	bottom	biochar	937.3	79
2019	71-08-078-082	Block 6	bottom	biochar	1027.21	75
2019	71-08-078-082	Block 6	bottom	biochar	717.472	89
2019	71-08-078-082	Block 6	bottom	biochar	952.098	82
2019	71-08-078-082	Block 6	bottom	biochar	846.874	91
2019	71-08-078-082	Block 6	bottom	biochar	857.654	84
2019	71-08-078-082	Block 6	bottom	biochar	1233.08	75
2019	71-08-078-082	Block 6	bottom	biochar	674.772	97
2019	71-08-084-086	Block 7	bottom	biochar	591.64	92
2019	71-08-084-086	Block 7	bottom	biochar	794.094	92
2019	71-08-084-086	Block 7	bottom	biochar	934.472	73
2019	71-08-084-086	Block 7	bottom	biochar	533.33	88
2019	71-08-084-086	Block 7	bottom	biochar	879.83	65
2019	71-08-084-086	Block 7	bottom	biochar	766.5	87
2019	71-08-084-086	Block 7	bottom	biochar	647.878	92
2019	71-08-084-086	Block 7	bottom	biochar	966.98	77
2019	71-08-084-086	Block 7	bottom	biochar	707.812	92
2019	71-08-084-086	Block 7	bottom	biochar	937.902	74
2019	71-08-084-086	Block 7	bottom	biochar	632.338	88
2019	71-08-084-086	Block 7	bottom	biochar	681.758	92
2019	71-08-084-086	Block 7	bottom	biochar	1006.59	94
2019	71-08-084-086	Block 7	bottom	biochar	821.716	89
2019	71-08-084-086	Block 7	bottom	biochar	559.902	93
2019	71-08-084-086	Block 7	bottom	biochar	844.41	68
2019	71-08-084-086	Block 7	bottom	biochar	853.846	74
2019	71-08-084-086	Block 7	bottom	biochar	753.032	90
2019	71-08-084-086	Block 7	bottom	biochar	1042.48	76
2019	71-08-084-086	Block 7	bottom	biochar	522.55	92
2019	71-09-009-011	Block 1	top	biochar	977.438	75
2019	71-09-009-011	Block 1	top	biochar	853.762	93
2019	71-09-009-011	Block 1	top	biochar	825.636	79
2019	71-09-009-011	Block 1	top	biochar	617.96	88
2019	71-09-009-011	Block 1	top	biochar	790.398	92
2019	71-09-009-011	Block 1	top	biochar	832.874	93
2019	71-09-009-011	Block 1	top	biochar	643.118	90
2019	71-09-009-011	Block 1	top	biochar	853.762	86
2019	71-09-009-011	Block 1	top	biochar	801.906	83
2019	71-09-009-011	Block 1	top	biochar	668.458	87
2019	71-09-009-011	Block 1	top	biochar	1018.7	88
2019	71-09-009-011	Block 1	top	biochar	934.976	87
2019	71-09-009-011	Block 1	top	biochar	732.984	87
2019	71-09-009-011	Block 1	top	biochar	1017.27	76
2019	71-09-009-011	Block 1	top	biochar	780.136	90
2019	71-09-009-011	Block 1	top	biochar	746.704	86
2019	71-09-009-011	Block 1	top	biochar	986.44	83
2019	71-09-009-011	Block 1	top	biochar	637.756	91
2019	71-09-009-011	Block 1	top	biochar	642.586	86
2019	71-09-009-011	Block 1	top	biochar	682.248	84
2019	71-09-016-020	Block 2	top	biochar	595.448	88
2019	71-09-016-020	Block 2	top	biochar	740.53	80
2019	71-09-016-020	Block 2	top	biochar	768.642	86
2019	71-09-016-020	Block 2	top	biochar	1080.31	84
2019	71-09-016-020	Block 2	top	biochar	770.938	84
2019	71-09-016-020	Block 2	top	biochar	742.224	84
2019	71-09-016-020	Block 2	top	biochar	612.92	89
2019	71-09-016-020	Block 2	top	biochar	579.32	87
2019	71-09-016-020	Block 2	top	biochar	693.756	85
2019	71-09-016-020	Block 2	top	biochar	851.564	86
2019	71-09-016-020	Block 2	top	biochar	634.578	86
2019	71-09-016-020	Block 2	top	biochar	971.236	90
2019	71-09-016-020	Block 2	top	biochar	907.466	86
2019	71-09-016-020	Block 2	top	biochar	703.682	95
2019	71-09-016-020	Block 2	top	biochar	715.47	93
2019	71-09-016-020	Block 2	top	biochar	914.396	70
2019	71-09-016-020	Block 2	top	biochar	795.984	76
2019	71-09-016-020	Block 2	top	biochar	629.328	87
2019	71-09-016-020	Block 2	top	biochar	703.444	90
2019	71-09-016-020	Block 2	top	biochar	628.95	83
2019	71-09-032-036	Block 3	middle	biochar	634.41	82
2019	71-09-032-036	Block 3	middle	biochar	683.732	82
2019	71-09-032-036	Block 3	middle	biochar	611.282	70
2019	71-09-032-036	Block 3	middle	biochar	686.168	95
2019	71-09-032-036	Block 3	middle	biochar	599.592	79
2019	71-09-032-036	Block 3	middle	biochar	594.258	70
2019	71-09-032-036	Block 3	middle	biochar	746.158	74
2019	71-09-032-036	Block 3	middle	biochar	638.288	92
2019	71-09-032-036	Block 3	middle	biochar	723.884	77
2019	71-09-032-036	Block 3	middle	biochar	804.58	86
2019	71-09-032-036	Block 3	middle	biochar	730.128	87
2019	71-09-032-036	Block 3	middle	biochar	933.884	79
2019	71-09-032-036	Block 3	middle	biochar	699.244	88
2019	71-09-032-036	Block 3	middle	biochar	769.678	79
2019	71-09-032-036	Block 3	middle	biochar	804.216	76
2019	71-09-032-036	Block 3	middle	biochar	748.076	71
2019	71-09-032-036	Block 3	middle	biochar	824.264	76
2019	71-09-032-036	Block 3	middle	biochar	741.86	78
2019	71-09-032-036	Block 3	middle	biochar	716.828	90
2019	71-09-032-036	Block 4	middle	biochar	530.544	80
2019	71-09-048-052	Block 4	middle	biochar	598.584	95
2019	71-09-048-052	Block 4	middle	biochar	723.31	79
2019	71-09-048-052	Block 4	middle	biochar	542.43	83
2019	71-09-048-052	Block 4	middle	biochar	915.362	82
2019	71-09-048-052	Block 4	middle	biochar	646.114	85
2019	71-09-048-052	Block 4	middle	biochar	881.678	87
2019	71-09-048-052	Block 4	middle	biochar	818.118	91
2019	71-09-048-052	Block 4	middle	biochar	729.274	85
2019	71-09-048-052	Block 4	middle	biochar	793.618	80
2019	71-09-048-052	Block 4	middle	biochar	642.39	91
2019	71-09-048-052	Block 4	middle	biochar	911.47	79
2019	71-09-048-052	Block 4	middle	biochar	815.22	85
2019	71-09-048-052	Block 4	middle	biochar	569.52	92
2019	71-09-048-052	Block 4	middle	biochar	1128.46	82
2019	71-09-048-052	Block 4	middle	biochar	972.384	81
2019	71-09-048-052	Block 4	middle	biochar	945.084	90
2019	71-09-048-052	Block 4	middle	biochar	612.5	87
2019	71-09-048-052	Block 4	middle	biochar	759.388	79
2019	71-09-048-052	Block 4	middle	biochar	914.844	84
2019	71-09-048-052	Block 5	middle	biochar	849.912	89
2019	71-09-064-068	Block 5	middle	biochar	692.216	87
2019	71-09-064-068	Block 5	middle	biochar	682.36	92
2019	71-09-064-068	Block 5	middle	biochar	767.242	88
2019	71-09-064-068	Block 5	middle	biochar	1215.13	88
2019	71-09-064-068	Block 5	middle	biochar	657.426	90
2019	71-09-064-068	Block 5	middle	biochar	900.774	79
2019	71-09-064-068	Block 5	middle	biochar	841.526	82
2019	71-09-064-068	Block 5	middle	biochar	1117.65	87
2019	71-09-064-068	Block 5	middle	biochar	1034.87	83
2019	71-09-064-068	Block 5	middle	biochar	641.564	91
2019	71-09-064-068	Block 5	middle	biochar	1125.75	89
2019	71-09-064-068	Block 5	middle	biochar	710.108	94
2019	71-09-064-068	Block 5	middle	biochar	628.852	93
2019	71-09-064-068	Block 5	middle	biochar	542.402	92
2019	71-09-064-068	Block 5	middle	biochar	839.468	83
2019	71-09-064-068	Block 5	middle	biochar	721.644	84
2019	71-09-064-068	Block 5	middle	biochar	824.67	81
2019	71-09-064-068	Block 5	middle	biochar	873.082	88
2019	71-09-064-068	Block 5	middle	biochar	662.62	95
2019	71-09-064-068	Block 6	bottom	biochar	625.464	91
2019	71-09-078-082	Block 6	bottom	biochar	1088.04	80
2019	71-09-078-082	Block 6	bottom	biochar	856.87	85
2019	71-09-078-082	Block 6	bottom	biochar	755.118	90
2019	71-09-078-082	Block 6	bottom	biochar	813.75	82
2019	71-09-078-082	Block 6	bottom	biochar	768.992	87
2019	71-09-078-082	Block 6	bottom	biochar	965.412	79
2019	71-09-078-082	Block 6	bottom	biochar	812.49	91
2019	71-09-078-082	Block 6	bottom	biochar	1203.86	87
2019	71-09-078-082	Block 6	bottom	biochar	768.782	85
2019	71-09-078-082	Block 6	bottom	biochar	1065.3	79
2019	71-09-078-082	Block 6	bottom	biochar	1076.29	82
2019	71-09-078-082	Block 6	bottom	biochar	741.958	87
2019	71-09-078-082	Block 6	bottom	biochar	1353.25	86
2019	71-09-078-082	Block 6	bottom	biochar	939.82	82
2019	71-09-078-082	Block 6	bottom	biochar	950.572	84
2019	71-09-078-082	Block 6	bottom	biochar	1153.7	86
2019	71-09-078-082	Block 6	bottom	biochar	1149.81	83
2019	71-09-078-082	Block 6	bottom	biochar	1889.13	79
2019	71-09-078-082	Block 6	bottom	biochar	1076.12	82
2019	71-09-078-082	Block 7	bottom	biochar	1415.65	79
2019	71-09-084-086	Block 7	bottom	biochar	762.846	89
2019	71-09-084-086	Block 7	bottom	biochar	579.768	90
2019	71-09-084-086	Block 7	bottom	biochar	702.73	93
2019	71-09-084-086	Block 7	bottom	biochar	564.844	85
2019	71-09-084-086	Block 7	bottom	biochar	861.812	82
2019	71-09-084-086	Block 7	bottom	biochar	681.394	93
2019	71-09-084-086	Block 7	bottom	biochar	1215.09	82
2019	71-09-084-086	Block 7	bottom	biochar	1221.99	79
2019	71-09-084-086	Block 7	bottom	biochar	752.08	91
2019	71-09-084-086	Block 7	bottom	biochar	861.574	96
2019	71-09-084-086	Block 7	bottom	biochar	1026.02	93
2019	71-09-084-086	Block 7	bottom	biochar	1390.58	87
2019	71-09-084-086	Block 7	bottom	biochar	769.748	92
2019	71-09-084-086	Block 7	bottom	biochar	1072.23	86
2019	71-09-084-086	Block 7	bottom	biochar	1127.69	91
2019	71-09-084-086	Block 7	bottom	biochar	857.318	94
2019	71-09-084-086	Block 7	bottom	biochar	856.45	96
2019	71-09-084-086	Block 7	bottom	biochar	919.87	92
2019	71-09-084-086	Block 7	bottom	biochar	1019.76	96
2019	71-09-084-086	Block 7	bottom	biochar	806.918	95
2019	71-10-009-011	Block 1	top	compost	623.896	77
2019	71-10-009-011	Block 1	top	compost	798.84	79
2019	71-10-009-011	Block 1	top	compost	750.778	82
2019	71-10-009-011	Block 1	top	compost	717.864	81
2019	71-10-009-011	Block 1	top	compost	942.018	81
2019	71-10-009-011	Block 1	top	compost	801.038	87
2019	71-10-009-011	Block 1	top	compost	983.262	85
2019	71-10-009-011	Block 1	top	compost	975.002	86
2019	71-10-009-011	Block 1	top	compost	652.708	92
2019	71-10-009-011	Block 1	top	compost	1022.84	79
2019	71-10-009-011	Block 1	top	compost	732.41	83
2019	71-10-009-011	Block 1	top	compost	921.48	86
2019	71-10-009-011	Block 1	top	compost	1027.31	82
2019	71-10-009-011	Block 1	top	compost	692.356	85
2019	71-10-009-011	Block 1	top	compost	885.458	78
2019	71-10-009-011	Block 1	top	compost	1291.32	80
2019	71-10-009-011	Block 1	top	compost	697.368	85
2019	71-10-009-011	Block 1	top	compost	990.724	83
2019	71-10-009-011	Block 1	top	compost	1351.49	77
2019	71-10-009-011	Block 1	top	compost	1115.23	82
2019	71-10-009-011	Block 1	top	compost	1091.92	89
2019	71-10-016-020	Block 2	top	compost	634.83	87
2019	71-10-016-020	Block 2	top	compost	662.62	82
2019	71-10-016-020	Block 2	top	compost	751.044	88
2019	71-10-016-020	Block 2	top	compost	720.076	90
2019	71-10-016-020	Block 2	top	compost	942.55	90
2019	71-10-016-020	Block 2	top	compost	633.122	88
2019	71-10-016-020	Block 2	top	compost	823.592	82
2019	71-10-016-020	Block 2	top	compost	786.17	83
2019	71-10-016-020	Block 2	top	compost	739.382	90
2019	71-10-016-020	Block 2	top	compost	644.056	89
2019	71-10-016-020	Block 2	top	compost	859.726	83
2019	71-10-016-020	Block 2	top	compost	827.834	82
2019	71-10-016-020	Block 2	top	compost	1002.44	92
2019	71-10-016-020	Block 2	top	compost	555.226	94
2019	71-10-016-020	Block 2	top	compost	747.67	79
2019	71-10-016-020	Block 2	top	compost	862.302	93
2019	71-10-016-020	Block 2	top	compost	848.75	90
2019	71-10-016-020	Block 2	top	compost	819.322	83
2019	71-10-016-020	Block 2	top	compost	888.006	81
2019	71-10-016-020	Block 2	top	compost	850.15	88
2019	71-10-032-036	Block 3	middle	compost	717.612	85
2019	71-10-032-036	Block 3	middle	compost	948.864	84
2019	71-10-032-036	Block 3	middle	compost	935.424	91
2019	71-10-032-036	Block 3	middle	compost	1073.95	88
2019	71-10-032-036	Block 3	middle	compost	908.124	94
2019	71-10-032-036	Block 3	middle	compost	1145.45	62
2019	71-10-032-036	Block 3	middle	compost	1244.35	87
2019	71-10-032-036	Block 3	middle	compost	921.046	84
2019	71-10-032-036	Block 3	middle	compost	679.364	82
2019	71-10-032-036	Block 3	middle	compost	964.292	87
2019	71-10-032-036	Block 3	middle	compost	725.2	82
2019	71-10-032-036	Block 3	middle	compost	958.328	93
2019	71-10-032-036	Block 3	middle	compost	947.156	84
2019	71-10-032-036	Block 3	middle	compost	1372.13	91
2019	71-10-032-036	Block 3	middle	compost	971.894	89
2019	71-10-032-036	Block 3	middle	compost	1167.14	86
2019	71-10-032-036	Block 3	middle	compost	679.126	85
2019	71-10-032-036	Block 3	middle	compost	806.442	81
2019	71-10-032-036	Block 3	middle	compost	1058.72	82
2019	71-10-032-036	Block 3	middle	compost	894.25	82
2019	71-10-049-052	Block 4	middle	compost	721.602	95
2019	71-10-049-052	Block 4	middle	compost	720.986	93
2019	71-10-049-052	Block 4	middle	compost	729.946	82
2019	71-10-049-052	Block 4	middle	compost	794.402	93
2019	71-10-049-052	Block 4	middle	compost	738.262	85
2019	71-10-049-052	Block 4	middle	compost	579.614	92
2019	71-10-049-052	Block 4	middle	compost	901.838	86
2019	71-10-049-052	Block 4	middle	compost	792.162	95
2019	71-10-049-052	Block 4	middle	compost	742.014	86
2019	71-10-049-052	Block 4	middle	compost	833.882	86
2019	71-10-049-052	Block 4	middle	compost	1152.19	87
2019	71-10-049-052	Block 4	middle	compost	792.736	91
2019	71-10-049-052	Block 4	middle	compost	973.532	82
2019	71-10-049-052	Block 4	middle	compost	745.794	86
2019	71-10-049-052	Block 4	middle	compost	1049.37	85
2019	71-10-049-052	Block 4	middle	compost	672.392	89
2019	71-10-049-052	Block 4	middle	compost	1186.86	86
2019	71-10-049-052	Block 4	middle	compost	1229.26	86
2019	71-10-049-052	Block 4	middle	compost	1036.27	90
2019	71-10-049-052	Block 4	middle	compost	1015.84	86
2019	71-10-063-067	Block 5	middle	compost	652.442	89
2019	71-10-063-067	Block 5	middle	compost	806.064	94
2019	71-10-063-067	Block 5	middle	compost	723.59	94
2019	71-10-063-067	Block 5	middle	compost	940.996	94
2019	71-10-063-067	Block 5	middle	compost	683.886	94
2019	71-10-063-067	Block 5	middle	compost	905.954	96
2019	71-10-063-067	Block 5	middle	compost	1149.76	91
2019	71-10-063-067	Block 5	middle	compost	704.27	93
2019	71-10-063-067	Block 5	middle	compost	736.232	93
2019	71-10-063-067	Block 5	middle	compost	864.57	98
2019	71-10-063-067	Block 5	middle	compost	723.31	94
2019	71-10-063-067	Block 5	middle	compost	1000.29	93
2019	71-10-063-067	Block 5	middle	compost	641.956	96
2019	71-10-063-067	Block 5	middle	compost	834.386	95
2019	71-10-063-067	Block 5	middle	compost	817.768	94
2019	71-10-063-067	Block 5	middle	compost	649.376	99
2019	71-10-063-067	Block 5	middle	compost	766.738	92
2019	71-10-063-067	Block 5	middle	compost	802.088	97
2019	71-10-063-067	Block 5	middle	compost	963.564	94
2019	71-10-063-067	Block 5	middle	compost	765.688	95
2019	71-10-078-082	Block 6	bottom	compost	731.584	95
2019	71-10-078-082	Block 6	bottom	compost	983.962	86
2019	71-10-078-082	Block 6	bottom	compost	715.316	96
2019	71-10-078-082	Block 6	bottom	compost	654.178	94
2019	71-10-078-082	Block 6	bottom	compost	817.096	88
2019	71-10-078-082	Block 6	bottom	compost	524.37	90
2019	71-10-078-082	Block 6	bottom	compost	968.548	89
2019	71-10-078-082	Block 6	bottom	compost	1010.77	90
2019	71-10-078-082	Block 6	bottom	compost	774.788	91
2019	71-10-078-082	Block 6	bottom	compost	637.07	88
2019	71-10-078-082	Block 6	bottom	compost	719.726	90
2019	71-10-078-082	Block 6	bottom	compost	995.05	87
2019	71-10-078-082	Block 6	bottom	compost	708.792	88
2019	71-10-078-082	Block 6	bottom	compost	637.518	91
2019	71-10-078-082	Block 6	bottom	compost	866.166	93
2019	71-10-078-082	Block 6	bottom	compost	1072.53	90
2019	71-10-078-082	Block 6	bottom	compost	1197.01	88
2019	71-10-078-082	Block 6	bottom	compost	1031.84	83
2019	71-10-078-082	Block 6	bottom	compost	985.586	83
2019	71-10-078-082	Block 6	bottom	compost	602.812	84
2019	71-10-084-086	Block 7	bottom	compost	623.112	95
2019	71-10-084-086	Block 7	bottom	compost	822.332	86
2019	71-10-084-086	Block 7	bottom	compost	725.074	90
2019	71-10-084-086	Block 7	bottom	compost	913.332	89
2019	71-10-084-086	Block 7	bottom	compost	884.226	95
2019	71-10-084-086	Block 7	bottom	compost	570.836	96
2019	71-10-084-086	Block 7	bottom	compost	909.832	94
2019	71-10-084-086	Block 7	bottom	compost	824.068	94
2019	71-10-084-086	Block 7	bottom	compost	627.326	97
2019	71-10-084-086	Block 7	bottom	compost	682.486	93
2019	71-10-084-086	Block 7	bottom	compost	962.57	89
2019	71-10-084-086	Block 7	bottom	compost	738.57	87
2019	71-10-084-086	Block 7	bottom	compost	729.204	84
2019	71-10-084-086	Block 7	bottom	compost	1170.79	78
2019	71-10-084-086	Block 7	bottom	compost	764.246	94
2019	71-10-084-086	Block 7	bottom	compost	728.952	90
2019	71-10-084-086	Block 7	bottom	compost	593.096	92
2019	71-10-084-086	Block 7	bottom	compost	1159.69	88
2019	71-10-084-086	Block 7	bottom	compost	906.08	91
2019	71-10-084-086	Block 7	bottom	compost	952.21	93
2019	71-10-084-086	Block 1	top	compost	1024.2	88
2019	71-11-009-011	Block 1	top	compost	763.504	94
2019	71-11-009-011	Block 1	top	compost	596.162	92
2019	71-11-009-011	Block 1	top	compost	655.522	91
2019	71-11-009-011	Block 1	top	compost	728.154	94
2019	71-11-009-011	Block 1	top	compost	585.242	90
2019	71-11-009-011	Block 1	top	compost	752.668	83
2019	71-11-009-011	Block 1	top	compost	1082.2	88
2019	71-11-009-011	Block 1	top	compost	620.774	94
2019	71-11-009-011	Block 1	top	compost	582.12	89
2019	71-11-009-011	Block 1	top	compost	727.482	86
2019	71-11-009-011	Block 1	top	compost	655.48	89
2019	71-11-009-011	Block 1	top	compost	694.778	88
2019	71-11-009-011	Block 1	top	compost	682.164	92
2019	71-11-009-011	Block 1	top	compost	931.574	85
2019	71-11-009-011	Block 1	top	compost	727.02	84
2019	71-11-009-011	Block 1	top	compost	954.604	88
2019	71-11-009-011	Block 1	top	compost	1300.87	87
2019	71-11-009-011	Block 1	top	compost	666.05	97
2019	71-11-009-011	Block 1	top	compost	880.334	91
2019	71-11-009-011	Block 1	top	compost	562.59	89
2019	71-11-016-020	Block 2	top	compost	568.596	92
2019	71-11-016-020	Block 2	top	compost	699.132	86
2019	71-11-016-020	Block 2	top	compost	903.35	91
2019	71-11-016-020	Block 2	top	compost	667.268	92
2019	71-11-016-020	Block 2	top	compost	926.828	86
2019	71-11-016-020	Block 2	top	compost	790.93	81
2019	71-11-016-020	Block 2	top	compost	780.094	88
2019	71-11-016-020	Block 2	top	compost	986.09	87
2019	71-11-016-020	Block 2	top	compost	974.554	86
2019	71-11-016-020	Block 2	top	compost	776.034	92
2019	71-11-016-020	Block 2	top	compost	926.31	95
2019	71-11-016-020	Block 2	top	compost	634.746	82
2019	71-11-016-020	Block 2	top	compost	742.616	93
2019	71-11-016-020	Block 2	top	compost	784.798	88
2019	71-11-016-020	Block 2	top	compost	785.47	91
2019	71-11-016-020	Block 2	top	compost	642.964	90
2019	71-11-016-020	Block 2	top	compost	682.332	91
2019	71-11-016-020	Block 2	top	compost	755.09	90
2019	71-11-016-020	Block 2	top	compost	640.276	89
2019	71-11-016-020	Block 2	top	compost	740.866	83
2019	71-11-032-036	Block 3	middle	compost	650.566	84
2019	71-11-032-036	Block 3	middle	compost	684.166	87
2019	71-11-032-036	Block 3	middle	compost	635.012	94
2019	71-11-032-036	Block 3	middle	compost	834.176	88
2019	71-11-032-036	Block 3	middle	compost	667.562	93
2019	71-11-032-036	Block 3	middle	compost	822.892	92
2019	71-11-032-036	Block 3	middle	compost	842.814	89
2019	71-11-032-036	Block 3	middle	compost	771.358	87
2019	71-11-032-036	Block 3	middle	compost	778.176	87
2019	71-11-032-036	Block 3	middle	compost	733.88	86
2019	71-11-032-036	Block 3	middle	compost	1260.8	94
2019	71-11-032-036	Block 3	middle	compost	625.73	87
2019	71-11-032-036	Block 3	middle	compost	1085.42	94
2019	71-11-032-036	Block 3	middle	compost	889.602	93
2019	71-11-032-036	Block 3	middle	compost	827.946	92
2019	71-11-032-036	Block 3	middle	compost	807.352	89
2019	71-11-032-036	Block 3	middle	compost	878.99	88
2019	71-11-032-036	Block 3	middle	compost	520.24	94
2019	71-11-032-036	Block 3	middle	compost	948.472	88
2019	71-11-032-036	Block 3	middle	compost	1223.05	91
2019	71-11-049-052	Block 4	middle	compost	872.928	95
2019	71-11-049-052	Block 4	middle	compost	853.02	94
2019	71-11-049-052	Block 4	middle	compost	854.252	88
2019	71-11-049-052	Block 4	middle	compost	668.29	90
2019	71-11-049-052	Block 4	middle	compost	706.37	94
2019	71-11-049-052	Block 4	middle	compost	756.714	88
2019	71-11-049-052	Block 4	middle	compost	689.08	91
2019	71-11-049-052	Block 4	middle	compost	944.006	90
2019	71-11-049-052	Block 4	middle	compost	628.754	92
2019	71-11-049-052	Block 4	middle	compost	609.812	89
2019	71-11-049-052	Block 4	middle	compost	626.738	84
2019	71-11-049-052	Block 4	middle	compost	657.65	91
2019	71-11-049-052	Block 4	middle	compost	700.084	85
2019	71-11-049-052	Block 4	middle	compost	742.014	95
2019	71-11-049-052	Block 4	middle	compost	847.434	94
2019	71-11-049-052	Block 4	middle	compost	879.34	90
2019	71-11-049-052	Block 4	middle	compost	676.886	94
2019	71-11-049-052	Block 4	middle	compost	601.972	90
2019	71-11-049-052	Block 4	middle	compost	961.24	89
2019	71-11-049-052	Block 4	middle	compost	865.942	90
2019	71-11-064-068	Block 5	middle	compost	553.462	91
2019	71-11-064-068	Block 5	middle	compost	541.8	90
2019	71-11-064-068	Block 5	middle	compost	894.74	91
2019	71-11-064-068	Block 5	middle	compost	904.428	97
2019	71-11-064-068	Block 5	middle	compost	542.948	94
2019	71-11-064-068	Block 5	middle	compost	853.636	97
2019	71-11-064-068	Block 5	middle	compost	672.966	94
2019	71-11-064-068	Block 5	middle	compost	827.176	96
2019	71-11-064-068	Block 5	middle	compost	557.256	87
2019	71-11-064-068	Block 5	middle	compost	578.452	97
2019	71-11-064-068	Block 5	middle	compost	581.392	91
2019	71-11-064-068	Block 5	middle	compost	537.11	84
2019	71-11-064-068	Block 5	middle	compost	1250.72	90
2019	71-11-064-068	Block 5	middle	compost	772.086	96
2019	71-11-064-068	Block 5	middle	compost	1082.61	96
2019	71-11-064-068	Block 5	middle	compost	675.822	98
2019	71-11-064-068	Block 5	middle	compost	661.514	92
2019	71-11-064-068	Block 5	middle	compost	845.096	86
2019	71-11-064-068	Block 5	middle	compost	1144.92	94
2019	71-11-064-068	Block 5	middle	compost	840.742	94
2019	71-11-078-082	Block 6	bottom	compost	731.752	93
2019	71-11-078-082	Block 6	bottom	compost	696.43	84
2019	71-11-078-082	Block 6	bottom	compost	679.854	84
2019	71-11-078-082	Block 6	bottom	compost	798.336	92
2019	71-11-078-082	Block 6	bottom	compost	867.426	94
2019	71-11-078-082	Block 6	bottom	compost	834.876	92
2019	71-11-078-082	Block 6	bottom	compost	539.21	93
2019	71-11-078-082	Block 6	bottom	compost	823.746	79
2019	71-11-078-082	Block 6	bottom	compost	620.9	96
2019	71-11-078-082	Block 6	bottom	compost	1093.81	95
2019	71-11-078-082	Block 6	bottom	compost	775.782	87
2019	71-11-078-082	Block 6	bottom	compost	596.274	90
2019	71-11-078-082	Block 6	bottom	compost	1050.32	84
2019	71-11-078-082	Block 6	bottom	compost	836.36	89
2019	71-11-078-082	Block 6	bottom	compost	872.48	88
2019	71-11-078-082	Block 6	bottom	compost	1091.54	86
2019	71-11-078-082	Block 6	bottom	compost	1141.46	84
2019	71-11-078-082	Block 6	bottom	compost	999.334	89
2019	71-11-078-082	Block 6	bottom	compost	1168.55	84
2019	71-11-078-082	Block 6	bottom	compost	1427.8	85
2019	71-11-084-086	Block 7	bottom	compost	688.716	93
2019	71-11-084-086	Block 7	bottom	compost	806.176	96
2019	71-11-084-086	Block 7	bottom	compost	1136.63	91
2019	71-11-084-086	Block 7	bottom	compost	842.716	90
2019	71-11-084-086	Block 7	bottom	compost	723.506	89
2019	71-11-084-086	Block 7	bottom	compost	634.172	91
2019	71-11-084-086	Block 7	bottom	compost	763.826	96
2019	71-11-084-086	Block 7	bottom	compost	738.528	93
2019	71-11-084-086	Block 7	bottom	compost	691.208	93
2019	71-11-084-086	Block 7	bottom	compost	710.416	89
2019	71-11-084-086	Block 7	bottom	compost	661.822	89
2019	71-11-084-086	Block 7	bottom	compost	595.168	88
2019	71-11-084-086	Block 7	bottom	compost	665.63	90
2019	71-11-084-086	Block 7	bottom	compost	672.91	93
2019	71-11-084-086	Block 7	bottom	compost	820.246	93
2019	71-11-084-086	Block 7	bottom	compost	817.474	94
2019	71-11-084-086	Block 7	bottom	compost	851.788	92
2019	71-11-084-086	Block 7	bottom	compost	715.05	86
2019	71-11-084-086	Block 7	bottom	compost	1173.37	NA
2019	71-11-084-086	Block 7	bottom	compost	963.62	90
2019	71-12-009-011	Block 1	top	control	547.568	89
2019	71-12-009-011	Block 1	top	control	602.532	84
2019	71-12-009-011	Block 1	top	control	645.12	90
2019	71-12-009-011	Block 1	top	control	945.476	83
2019	71-12-009-011	Block 1	top	control	616.742	87
2019	71-12-009-011	Block 1	top	control	1052.7	86
2019	71-12-009-011	Block 1	top	control	1018.75	82
2019	71-12-009-011	Block 1	top	control	994.728	85
2019	71-12-009-011	Block 1	top	control	716.842	92
2019	71-12-009-011	Block 1	top	control	578.13	94
2019	71-12-009-011	Block 1	top	control	638.526	94
2019	71-12-009-011	Block 1	top	control	705.53	91
2019	71-12-009-011	Block 1	top	control	689.752	89
2019	71-12-009-011	Block 1	top	control	630.308	93
2019	71-12-009-011	Block 1	top	control	692.986	92
2019	71-12-009-011	Block 1	top	control	925.89	98
2019	71-12-009-011	Block 1	top	control	996.996	86
2019	71-12-009-011	Block 1	top	control	919.884	98
2019	71-12-009-011	Block 1	top	control	943.096	89
2019	71-12-009-011	Block 1	top	control	1065.74	85
2019	71-12-017-021	Block 2	top	control	648.018	90
2019	71-12-017-021	Block 2	top	control	709.814	85
2019	71-12-017-021	Block 2	top	control	660.1	90
2019	71-12-017-021	Block 2	top	control	683.508	82
2019	71-12-017-021	Block 2	top	control	770.798	88
2019	71-12-017-021	Block 2	top	control	673.092	83
2019	71-12-017-021	Block 2	top	control	855.96	91
2019	71-12-017-021	Block 2	top	control	785.022	76
2019	71-12-017-021	Block 2	top	control	840.854	87
2019	71-12-017-021	Block 2	top	control	794.794	78
2019	71-12-017-021	Block 2	top	control	871.612	87
2019	71-12-017-021	Block 2	top	control	1001.17	89
2019	71-12-017-021	Block 2	top	control	847.098	86
2019	71-12-017-021	Block 2	top	control	932.848	86
2019	71-12-017-021	Block 2	top	control	828.772	85
2019	71-12-017-021	Block 2	top	control	870.772	82
2019	71-12-017-021	Block 2	top	control	1141.15	90
2019	71-12-017-021	Block 2	top	control	915.04	71
2019	71-12-017-021	Block 2	top	control	1108.97	97
2019	71-12-017-021	Block 2	top	control	831.698	90
2019	71-12-033-036	Block 3	middle	control	874.468	76
2019	71-12-033-036	Block 3	middle	control	837.732	83
2019	71-12-033-036	Block 3	middle	control	938.966	88
2019	71-12-033-036	Block 3	middle	control	758.898	82
2019	71-12-033-036	Block 3	middle	control	767.256	96
2019	71-12-033-036	Block 3	middle	control	836.556	93
2019	71-12-033-036	Block 3	middle	control	1011.09	88
2019	71-12-033-036	Block 3	middle	control	840	94
2019	71-12-033-036	Block 3	middle	control	827.498	97
2019	71-12-033-036	Block 3	middle	control	852.278	96
2019	71-12-033-036	Block 3	middle	control	1021.1	90
2019	71-12-033-036	Block 3	middle	control	1139.46	86
2019	71-12-033-036	Block 3	middle	control	987.336	97
2019	71-12-033-036	Block 3	middle	control	777.112	79
2019	71-12-033-036	Block 3	middle	control	930.384	78
2019	71-12-033-036	Block 3	middle	control	891.884	94
2019	71-12-033-036	Block 3	middle	control	1305.14	89
2019	71-12-033-036	Block 3	middle	control	1364.68	82
2019	71-12-033-036	Block 3	middle	control	1070.55	81
2019	71-12-033-036	Block 3	middle	control	1142.86	94
2019	71-12-046-051	Block 4	middle	control	790.272	96
2019	71-12-046-051	Block 4	middle	control	660.226	90
2019	71-12-046-051	Block 4	middle	control	800.562	97
2019	71-12-046-051	Block 4	middle	control	998.942	76
2019	71-12-046-051	Block 4	middle	control	770.532	100
2019	71-12-046-051	Block 4	middle	control	1166.27	83
2019	71-12-046-051	Block 4	middle	control	741.412	102
2019	71-12-046-051	Block 4	middle	control	716.59	93
2019	71-12-046-051	Block 4	middle	control	678.076	91
2019	71-12-046-051	Block 4	middle	control	845.754	92
2019	71-12-046-051	Block 4	middle	control	1078.27	86
2019	71-12-046-051	Block 4	middle	control	1079.82	94
2019	71-12-046-051	Block 4	middle	control	712.124	76
2019	71-12-046-051	Block 4	middle	control	1077.61	90
2019	71-12-046-051	Block 4	middle	control	1137.05	86
2019	71-12-046-051	Block 4	middle	control	953.414	92
2019	71-12-046-051	Block 4	middle	control	694.96	91
2019	71-12-046-051	Block 4	middle	control	936.432	79
2019	71-12-046-051	Block 4	middle	control	1217.17	79
2019	71-12-046-051	Block 4	middle	control	746.116	90
2019	71-12-065-069	Block 5	middle	control	535.906	91
2019	71-12-065-069	Block 5	middle	control	654.836	83
2019	71-12-065-069	Block 5	middle	control	767.55	90
2019	71-12-065-069	Block 5	middle	control	609.854	94
2019	71-12-065-069	Block 5	middle	control	782.53	85
2019	71-12-065-069	Block 5	middle	control	706.076	89
2019	71-12-065-069	Block 5	middle	control	877.562	107
2019	71-12-065-069	Block 5	middle	control	754.026	92
2019	71-12-065-069	Block 5	middle	control	890.274	84
2019	71-12-065-069	Block 5	middle	control	874.16	82
2019	71-12-065-069	Block 5	middle	control	823.144	88
2019	71-12-065-069	Block 5	middle	control	715.232	89
2019	71-12-065-069	Block 5	middle	control	702.87	89
2019	71-12-065-069	Block 5	middle	control	690.494	86
2019	71-12-065-069	Block 5	middle	control	619.948	89
2019	71-12-065-069	Block 5	middle	control	597.66	99
2019	71-12-065-069	Block 5	middle	control	964.39	92
2019	71-12-065-069	Block 5	middle	control	960.022	86
2019	71-12-065-069	Block 5	middle	control	792.288	90
2019	71-12-065-069	Block 5	middle	control	980.91	91
2019	71-12-078-080	Block 6	bottom	control	763.28	92
2019	71-12-078-080	Block 6	bottom	control	563.948	90
2019	71-12-078-080	Block 6	bottom	control	1130.92	91
2019	71-12-078-080	Block 6	bottom	control	753.2	81
2019	71-12-078-080	Block 6	bottom	control	704.592	92
2019	71-12-078-080	Block 6	bottom	control	895.426	81
2019	71-12-078-080	Block 6	bottom	control	845.894	92
2019	71-12-078-080	Block 6	bottom	control	1172.29	92
2019	71-12-078-080	Block 6	bottom	control	1039.15	90
2019	71-12-078-080	Block 6	bottom	control	842.016	96
2019	71-12-078-080	Block 6	bottom	control	652.344	92
2019	71-12-078-080	Block 6	bottom	control	1347.98	86
2019	71-12-078-080	Block 6	bottom	control	521.388	92
2019	71-12-078-080	Block 6	bottom	control	602.616	94
2019	71-12-078-080	Block 6	bottom	control	550.704	98
2019	71-12-078-080	Block 6	bottom	control	1009.05	94
2019	71-12-078-080	Block 6	bottom	control	810.25	93
2019	71-12-078-080	Block 6	bottom	control	790.678	92
2019	71-12-078-080	Block 6	bottom	control	1068.77	94
2019	71-12-078-080	Block 6	bottom	control	951.384	98
2019	71-12-084-087	Block 7	bottom	control	825.174	95
2019	71-12-084-087	Block 7	bottom	control	633.92	93
2019	71-12-084-087	Block 7	bottom	control	701.4	99
2019	71-12-084-087	Block 7	bottom	control	745.262	91
2019	71-12-084-087	Block 7	bottom	control	900.774	94
2019	71-12-084-087	Block 7	bottom	control	657.65	92
2019	71-12-084-087	Block 7	bottom	control	701.526	98
2019	71-12-084-087	Block 7	bottom	control	880.278	97
2019	71-12-084-087	Block 7	bottom	control	787.458	98
2019	71-12-084-087	Block 7	bottom	control	728.126	95
2019	71-12-084-087	Block 7	bottom	control	745.99	93
2019	71-12-084-087	Block 7	bottom	control	1174.28	97
2019	71-12-084-087	Block 7	bottom	control	978.544	98
2019	71-12-084-087	Block 7	bottom	control	992.292	98
2019	71-12-084-087	Block 7	bottom	control	772.52	94
2019	71-12-084-087	Block 7	bottom	control	765.968	95
2019	71-12-084-087	Block 7	bottom	control	904.05	96
2019	71-12-084-087	Block 7	bottom	control	691.278	94
2019	71-12-084-087	Block 7	bottom	control	916.412	100
2019	71-12-084-087	Block 7	bottom	control	915.222	92
2019	71-13-009-011	Block 1	top	control	959.14	90
2019	71-13-009-011	Block 1	top	control	803.516	90
2019	71-13-009-011	Block 1	top	control	994.098	82
2019	71-13-009-011	Block 1	top	control	1018.88	88
2019	71-13-009-011	Block 1	top	control	587.706	89
2019	71-13-009-011	Block 1	top	control	1071.22	90
2019	71-13-009-011	Block 1	top	control	811.328	85
2019	71-13-009-011	Block 1	top	control	949.732	93
2019	71-13-009-011	Block 1	top	control	1377.38	98
2019	71-13-009-011	Block 1	top	control	1845.44	84
2019	71-13-009-011	Block 1	top	control	1099.71	91
2019	71-13-009-011	Block 1	top	control	1521.73	81
2019	71-13-009-011	Block 1	top	control	1344.78	84
2019	71-13-009-011	Block 1	top	control	1186.53	97
2019	71-13-009-011	Block 1	top	control	1086.86	82
2019	71-13-009-011	Block 1	top	control	647.066	94
2019	71-13-009-011	Block 1	top	control	1155.2	84
2019	71-13-009-011	Block 1	top	control	1573.74	101
2019	71-13-009-011	Block 1	top	control	1139.03	88
2019	71-13-009-011	Block 1	top	control	1219.19	93
2019	71-13-016-020	Block 2	top	control	674.618	93
2019	71-13-016-020	Block 2	top	control	760.452	94
2019	71-13-016-020	Block 2	top	control	1054.48	98
2019	71-13-016-020	Block 2	top	control	1049.22	95
2019	71-13-016-020	Block 2	top	control	829.598	93
2019	71-13-016-020	Block 2	top	control	916.734	94
2019	71-13-016-020	Block 2	top	control	1199.69	94
2019	71-13-016-020	Block 2	top	control	821.1	100
2019	71-13-016-020	Block 2	top	control	1046.11	99
2019	71-13-016-020	Block 2	top	control	967.386	103
2019	71-13-016-020	Block 2	top	control	914.172	98
2019	71-13-016-020	Block 2	top	control	633.878	91
2019	71-13-016-020	Block 2	top	control	631.386	92
2019	71-13-016-020	Block 2	top	control	803.18	99
2019	71-13-016-020	Block 2	top	control	741.286	96
2019	71-13-016-020	Block 2	top	control	1333.19	96
2019	71-13-016-020	Block 2	top	control	1096.98	97
2019	71-13-016-020	Block 2	top	control	865.942	92
2019	71-13-016-020	Block 2	top	control	823.858	96
2019	71-13-016-020	Block 2	top	control	1181.78	96
2019	71-13-033-036	Block 3	middle	control	795.97	94
2019	71-13-033-036	Block 3	middle	control	744.016	85
2019	71-13-033-036	Block 3	middle	control	834.876	87
2019	71-13-033-036	Block 3	middle	control	759.822	99
2019	71-13-033-036	Block 3	middle	control	763.21	97
2019	71-13-033-036	Block 3	middle	control	612.864	92
2019	71-13-033-036	Block 3	middle	control	923.174	86
2019	71-13-033-036	Block 3	middle	control	701.512	96
2019	71-13-033-036	Block 3	middle	control	1168.73	83
2019	71-13-033-036	Block 3	middle	control	1063.93	90
2019	71-13-033-036	Block 3	middle	control	795.088	88
2019	71-13-033-036	Block 3	middle	control	968.716	83
2019	71-13-033-036	Block 3	middle	control	896.966	94
2019	71-13-033-036	Block 3	middle	control	896.784	93
2019	71-13-033-036	Block 3	middle	control	1139.4	81
2019	71-13-033-036	Block 3	middle	control	876.918	97
2019	71-13-033-036	Block 3	middle	control	692.804	97
2019	71-13-033-036	Block 3	middle	control	854.868	88
2019	71-13-033-036	Block 3	middle	control	912.03	93
2019	71-13-033-036	Block 3	middle	control	778.274	101
2019	71-13-048-052	Block 4	middle	control	701.302	91
2019	71-13-048-052	Block 4	middle	control	1299.97	90
2019	71-13-048-052	Block 4	middle	control	1139.87	94
2019	71-13-048-052	Block 4	middle	control	1292.98	92
2019	71-13-048-052	Block 4	middle	control	1082.59	92
2019	71-13-048-052	Block 4	middle	control	1105.51	94
2019	71-13-048-052	Block 4	middle	control	863.03	95
2019	71-13-048-052	Block 4	middle	control	1048.42	86
2019	71-13-048-052	Block 4	middle	control	1562.2	94
2019	71-13-048-052	Block 4	middle	control	864.304	86
2019	71-13-048-052	Block 4	middle	control	1113.07	91
2019	71-13-048-052	Block 4	middle	control	1304.48	94
2019	71-13-048-052	Block 4	middle	control	1205.97	89
2019	71-13-048-052	Block 4	middle	control	1062.91	93
2019	71-13-048-052	Block 4	middle	control	843.248	91
2019	71-13-048-052	Block 4	middle	control	1028.17	107
2019	71-13-048-052	Block 4	middle	control	911.638	91
2019	71-13-048-052	Block 4	middle	control	1058.79	89
2019	71-13-048-052	Block 4	middle	control	723.632	94
2019	71-13-048-052	Block 4	middle	control	1220.9	88
2019	71-13-063-068	Block 5	middle	control	833.952	87
2019	71-13-063-068	Block 5	middle	control	658.602	90
2019	71-13-063-068	Block 5	middle	control	632.814	93
2019	71-13-063-068	Block 5	middle	control	931.294	88
2019	71-13-063-068	Block 5	middle	control	739.592	90
2019	71-13-063-068	Block 5	middle	control	818.986	97
2019	71-13-063-068	Block 5	middle	control	1394.71	94
2019	71-13-063-068	Block 5	middle	control	1080.58	98
2019	71-13-063-068	Block 5	middle	control	839.426	96
2019	71-13-063-068	Block 5	middle	control	1128.26	94
2019	71-13-063-068	Block 5	middle	control	1051.19	93
2019	71-13-063-068	Block 5	middle	control	742.952	94
2019	71-13-063-068	Block 5	middle	control	973.336	94
2019	71-13-063-068	Block 5	middle	control	1179.18	94
2019	71-13-063-068	Block 5	middle	control	856.45	96
2019	71-13-063-068	Block 5	middle	control	1065.58	96
2019	71-13-063-068	Block 5	middle	control	768.67	94
2019	71-13-063-068	Block 5	middle	control	1172.04	94
2019	71-13-063-068	Block 5	middle	control	655.746	96
2019	71-13-063-068	Block 5	middle	control	1349.57	96
2019	71-13-075-080	Block 6	bottom	control	803.81	85
2019	71-13-075-080	Block 6	bottom	control	816.55	85
2019	71-13-075-080	Block 6	bottom	control	630.294	98
2019	71-13-075-080	Block 6	bottom	control	873.936	82
2019	71-13-075-080	Block 6	bottom	control	879.592	94
2019	71-13-075-080	Block 6	bottom	control	598.92	97
2019	71-13-075-080	Block 6	bottom	control	902.23	96
2019	71-13-075-080	Block 6	bottom	control	1035.66	78
2019	71-13-075-080	Block 6	bottom	control	743.918	108
2019	71-13-075-080	Block 6	bottom	control	707.462	97
2019	71-13-075-080	Block 6	bottom	control	824.796	96
2019	71-13-075-080	Block 6	bottom	control	858.914	92
2019	71-13-075-080	Block 6	bottom	control	845.67	100
2019	71-13-075-080	Block 6	bottom	control	1213.31	88
2019	71-13-075-080	Block 6	bottom	control	1040.86	96
2019	71-13-075-080	Block 6	bottom	control	1079.3	101
2019	71-13-075-080	Block 6	bottom	control	796.124	93
2019	71-13-075-080	Block 6	bottom	control	1232.08	81
2019	71-13-075-080	Block 6	bottom	control	1000.73	82
2019	71-13-075-080	Block 6	bottom	control	748.608	97
2019	71-13-084-088	Block 7	bottom	control	768.628	91
2019	71-13-084-088	Block 7	bottom	control	1121.12	90
2019	71-13-084-088	Block 7	bottom	control	904.288	91
2019	71-13-084-088	Block 7	bottom	control	869.988	89
2019	71-13-084-088	Block 7	bottom	control	1099.92	86
2019	71-13-084-088	Block 7	bottom	control	1038.07	90
2019	71-13-084-088	Block 7	bottom	control	1162.88	86
2019	71-13-084-088	Block 7	bottom	control	851.214	88
2019	71-13-084-088	Block 7	bottom	control	704.424	93
2019	71-13-084-088	Block 7	bottom	control	1102.92	95
2019	71-13-084-088	Block 7	bottom	control	1310.43	86
2019	71-13-084-088	Block 7	bottom	control	698.866	83
2019	71-13-084-088	Block 7	bottom	control	1038.46	90
2019	71-13-084-088	Block 7	bottom	control	830.256	93
2019	71-13-084-088	Block 7	bottom	control	1052.87	94
2019	71-13-084-088	Block 7	bottom	control	959.644	92
2019	71-13-084-088	Block 7	bottom	control	1360.2	92
2019	71-13-084-088	Block 7	bottom	control	1099.74	87
2019	71-13-084-088	Block 7	bottom	control	1657.19	94
2019	71-13-084-088	Block 7	bottom	control	1441.09	94
2020	71-02-008-011	Block 1	top	compost	667.898	83
2020	71-02-008-011	Block 1	top	compost	831.362	76
2020	71-02-008-011	Block 1	top	compost	611.576	79
2020	71-02-008-011	Block 1	top	compost	874.762	67
2020	71-02-008-011	Block 1	top	compost	791.07	70
2020	71-02-008-011	Block 1	top	compost	719.81	83
2020	71-02-008-011	Block 1	top	compost	807.632	82
2020	71-02-008-011	Block 1	top	compost	783.804	76
2020	71-02-008-011	Block 1	top	compost	785.26	72
2020	71-02-008-011	Block 1	top	compost	943.712	71
2020	71-02-008-011	Block 1	top	compost	984.242	81
2020	71-02-008-011	Block 1	top	compost	954.478	79
2020	71-02-008-011	Block 1	top	compost	620.634	74
2020	71-02-008-011	Block 1	top	compost	755.566	76
2020	71-02-008-011	Block 1	top	compost	874.16	78
2020	71-02-008-011	Block 1	top	compost	811.916	77
2020	71-02-008-011	Block 1	top	compost	1022.74	83
2020	71-02-008-011	Block 1	top	compost	791.896	72
2020	71-02-008-011	Block 1	top	compost	775.068	77
2020	71-02-008-011	Block 1	top	compost	930.552	76
2020	71-02-016-020	Block 2	top	compost	604.996	78
2020	71-02-016-020	Block 2	top	compost	749.336	72
2020	71-02-016-020	Block 2	top	compost	562.744	81
2020	71-02-016-020	Block 2	top	compost	696.164	73
2020	71-02-016-020	Block 2	top	compost	928.886	73
2020	71-02-016-020	Block 2	top	compost	730.03	81
2020	71-02-016-020	Block 2	top	compost	698.306	82
2020	71-02-016-020	Block 2	top	compost	1008.01	79
2020	71-02-016-020	Block 2	top	compost	707.546	72
2020	71-02-016-020	Block 2	top	compost	759.178	73
2020	71-02-016-020	Block 2	top	compost	855.414	66
2020	71-02-016-020	Block 2	top	compost	967.19	67
2020	71-02-016-020	Block 2	top	compost	731.304	74
2020	71-02-016-020	Block 2	top	compost	732.102	83
2020	71-02-016-020	Block 2	top	compost	734.93	87
2020	71-02-016-020	Block 2	top	compost	852.6	76
2020	71-02-016-020	Block 2	top	compost	597.408	71
2020	71-02-016-020	Block 2	top	compost	897.372	71
2020	71-02-016-020	Block 2	top	compost	1033	68
2020	71-02-016-020	Block 2	top	compost	842.59	74
2020	71-02-032-036	Block 3	middle	compost	966.294	73
2020	71-02-032-036	Block 3	middle	compost	700.616	74
2020	71-02-032-036	Block 3	middle	compost	710.696	77
2020	71-02-032-036	Block 3	middle	compost	651.238	77
2020	71-02-032-036	Block 3	middle	compost	823.326	78
2020	71-02-032-036	Block 3	middle	compost	779.17	77
2020	71-02-032-036	Block 3	middle	compost	664.23	71
2020	71-02-032-036	Block 3	middle	compost	752.808	73
2020	71-02-032-036	Block 3	middle	compost	642.964	74
2020	71-02-032-036	Block 3	middle	compost	833.322	73
2020	71-02-032-036	Block 3	middle	compost	830.648	63
2020	71-02-032-036	Block 3	middle	compost	820.176	76
2020	71-02-032-036	Block 3	middle	compost	903.266	75
2020	71-02-032-036	Block 3	middle	compost	1036.39	73
2020	71-02-032-036	Block 3	middle	compost	1073.88	73
2020	71-02-032-036	Block 3	middle	compost	822.71	76
2020	71-02-032-036	Block 3	middle	compost	681.842	73
2020	71-02-032-036	Block 3	middle	compost	930.566	67
2020	71-02-032-036	Block 3	middle	compost	783.44	78
2020	71-02-032-036	Block 3	middle	compost	861.602	72
2020	71-02-049-053	Block 4	middle	compost	916.482	79
2020	71-02-049-053	Block 4	middle	compost	976.122	76
2020	71-02-049-053	Block 4	middle	compost	688.716	80
2020	71-02-049-053	Block 4	middle	compost	751.282	78
2020	71-02-049-053	Block 4	middle	compost	864.472	77
2020	71-02-049-053	Block 4	middle	compost	957.334	80
2020	71-02-049-053	Block 4	middle	compost	920.878	78
2020	71-02-049-053	Block 4	middle	compost	835.73	83
2020	71-02-049-053	Block 4	middle	compost	549.178	79
2020	71-02-049-053	Block 4	middle	compost	945.98	80
2020	71-02-049-053	Block 4	middle	compost	908.362	77
2020	71-02-049-053	Block 4	middle	compost	925.26	78
2020	71-02-049-053	Block 4	middle	compost	923.272	77
2020	71-02-049-053	Block 4	middle	compost	822.808	82
2020	71-02-049-053	Block 4	middle	compost	779.212	79
2020	71-02-049-053	Block 4	middle	compost	784.294	76
2020	71-02-049-053	Block 4	middle	compost	650.594	78
2020	71-02-049-053	Block 4	middle	compost	951.468	80
2020	71-02-049-053	Block 4	middle	compost	595.294	77
2020	71-02-049-053	Block 4	middle	compost	837.2	80
2020	71-02-062-066	Block 5	middle	compost	680.75	78
2020	71-02-062-066	Block 5	middle	compost	705.992	81
2020	71-02-062-066	Block 5	middle	compost	863.856	70
2020	71-02-062-066	Block 5	middle	compost	745.262	71
2020	71-02-062-066	Block 5	middle	compost	569.478	73
2020	71-02-062-066	Block 5	middle	compost	639.058	72
2020	71-02-062-066	Block 5	middle	compost	569.114	75
2020	71-02-062-066	Block 5	middle	compost	680.26	78
2020	71-02-062-066	Block 5	middle	compost	660.912	77
2020	71-02-062-066	Block 5	middle	compost	704.536	76
2020	71-02-062-066	Block 5	middle	compost	751.674	70
2020	71-02-062-066	Block 5	middle	compost	770.406	76
2020	71-02-062-066	Block 5	middle	compost	679.49	76
2020	71-02-062-066	Block 5	middle	compost	909.44	71
2020	71-02-062-066	Block 5	middle	compost	766.836	74
2020	71-02-062-066	Block 5	middle	compost	907.76	76
2020	71-02-062-066	Block 5	middle	compost	791.168	76
2020	71-02-062-066	Block 5	middle	compost	1061.42	69
2020	71-02-062-066	Block 5	middle	compost	855.792	66
2020	71-02-062-066	Block 5	middle	compost	561.47	74
2020	71-02-077-080	Block 6	bottom	compost	786.156	76
2020	71-02-077-080	Block 6	bottom	compost	682.57	75
2020	71-02-077-080	Block 6	bottom	compost	707.406	74
2020	71-02-077-080	Block 6	bottom	compost	747.39	83
2020	71-02-077-080	Block 6	bottom	compost	1099.69	56
2020	71-02-077-080	Block 6	bottom	compost	794.486	66
2020	71-02-077-080	Block 6	bottom	compost	843.388	75
2020	71-02-077-080	Block 6	bottom	compost	889.924	85
2020	71-02-077-080	Block 6	bottom	compost	709.632	73
2020	71-02-077-080	Block 6	bottom	compost	784.644	73
2020	71-02-077-080	Block 6	bottom	compost	976.136	76
2020	71-02-077-080	Block 6	bottom	compost	1060.47	79
2020	71-02-077-080	Block 6	bottom	compost	1128.02	65
2020	71-02-077-080	Block 6	bottom	compost	677.978	70
2020	71-02-077-080	Block 6	bottom	compost	990.766	62
2020	71-02-077-080	Block 6	bottom	compost	1117.17	60
2020	71-02-077-080	Block 6	bottom	compost	965.51	61
2020	71-02-077-080	Block 6	bottom	compost	814.184	60
2020	71-02-077-080	Block 6	bottom	compost	619.444	59
2020	71-02-077-080	Block 6	bottom	compost	667.744	73
2020	71-02-084-086	Block 7	bottom	compost	819.476	70
2020	71-02-084-086	Block 7	bottom	compost	807.884	76
2020	71-02-084-086	Block 7	bottom	compost	588.308	67
2020	71-02-084-086	Block 7	bottom	compost	618.66	80
2020	71-02-084-086	Block 7	bottom	compost	774.872	73
2020	71-02-084-086	Block 7	bottom	compost	960.064	76
2020	71-02-084-086	Block 7	bottom	compost	854.882	70
2020	71-02-084-086	Block 7	bottom	compost	997.878	72
2020	71-02-084-086	Block 7	bottom	compost	880.362	72
2020	71-02-084-086	Block 7	bottom	compost	858.438	67
2020	71-02-084-086	Block 7	bottom	compost	879.578	76
2020	71-02-084-086	Block 7	bottom	compost	752.318	78
2020	71-02-084-086	Block 7	bottom	compost	963.06	73
2020	71-02-084-086	Block 7	bottom	compost	1166.38	72
2020	71-02-084-086	Block 7	bottom	compost	552.16	72
2020	71-02-084-086	Block 7	bottom	compost	589.078	77
2020	71-02-084-086	Block 7	bottom	compost	769.496	73
2020	71-02-084-086	Block 7	bottom	compost	829.234	71
2020	71-02-084-086	Block 7	bottom	compost	722.414	69
2020	71-02-084-086	Block 7	bottom	compost	891.814	79
2020	71-03-009-011	Block 1	top	compost	527.814	101
2020	71-03-009-011	Block 1	top	compost	742.952	77
2020	71-03-009-011	Block 1	top	compost	663.474	82
2020	71-03-009-011	Block 1	top	compost	781.662	79
2020	71-03-009-011	Block 1	top	compost	1124.4	69
2020	71-03-009-011	Block 1	top	compost	586.502	90
2020	71-03-009-011	Block 1	top	compost	527.576	86
2020	71-03-009-011	Block 1	top	compost	996.646	77
2020	71-03-009-011	Block 1	top	compost	1190.01	63
2020	71-03-009-011	Block 1	top	compost	798.896	86
2020	71-03-009-011	Block 1	top	compost	1044.23	66
2020	71-03-009-011	Block 1	top	compost	695.926	69
2020	71-03-009-011	Block 1	top	compost	745.248	81
2020	71-03-009-011	Block 1	top	compost	790.258	81
2020	71-03-009-011	Block 1	top	compost	790.454	72
2020	71-03-009-011	Block 1	top	compost	750.568	75
2020	71-03-009-011	Block 1	top	compost	746.228	87
2020	71-03-009-011	Block 1	top	compost	802.592	78
2020	71-03-009-011	Block 1	top	compost	718.662	83
2020	71-03-009-011	Block 1	top	compost	810.026	86
2020	71-03-016-020	Block 2	top	compost	1207.37	71
2020	71-03-016-020	Block 2	top	compost	810.32	72
2020	71-03-016-020	Block 2	top	compost	1008.62	72
2020	71-03-016-020	Block 2	top	compost	842.268	71
2020	71-03-016-020	Block 2	top	compost	898.324	68
2020	71-03-016-020	Block 2	top	compost	1159.21	70
2020	71-03-016-020	Block 2	top	compost	579.614	73
2020	71-03-016-020	Block 2	top	compost	822.528	71
2020	71-03-016-020	Block 2	top	compost	1023.05	67
2020	71-03-016-020	Block 2	top	compost	916.202	68
2020	71-03-016-020	Block 2	top	compost	893.844	63
2020	71-03-016-020	Block 2	top	compost	944.496	71
2020	71-03-016-020	Block 2	top	compost	1191.76	62
2020	71-03-016-020	Block 2	top	compost	824.894	76
2020	71-03-016-020	Block 2	top	compost	1068.86	66
2020	71-03-016-020	Block 2	top	compost	996.254	61
2020	71-03-016-020	Block 2	top	compost	840.658	64
2020	71-03-016-020	Block 2	top	compost	1014.82	66
2020	71-03-016-020	Block 2	top	compost	1065.11	72
2020	71-03-016-020	Block 2	top	compost	986.342	58
2020	71-03-031-035	Block 3	middle	compost	925.778	70
2020	71-03-031-035	Block 3	middle	compost	845.936	77
2020	71-03-031-035	Block 3	middle	compost	908.698	66
2020	71-03-031-035	Block 3	middle	compost	1122.37	69
2020	71-03-031-035	Block 3	middle	compost	742.672	83
2020	71-03-031-035	Block 3	middle	compost	620.242	91
2020	71-03-031-035	Block 3	middle	compost	827.582	73
2020	71-03-031-035	Block 3	middle	compost	903.714	88
2020	71-03-031-035	Block 3	middle	compost	979.706	86
2020	71-03-031-035	Block 3	middle	compost	934.122	74
2020	71-03-031-035	Block 3	middle	compost	805.784	81
2020	71-03-031-035	Block 3	middle	compost	1151.01	73
2020	71-03-031-035	Block 3	middle	compost	1162.94	67
2020	71-03-031-035	Block 3	middle	compost	734.482	88
2020	71-03-031-035	Block 3	middle	compost	841.848	79
2020	71-03-031-035	Block 3	middle	compost	1044.44	73
2020	71-03-031-035	Block 3	middle	compost	885.458	63
2020	71-03-031-035	Block 3	middle	compost	933.744	65
2020	71-03-031-035	Block 3	middle	compost	1139.52	58
2020	71-03-031-035	Block 3	middle	compost	932.624	63
2020	71-03-047-050	Block 4	middle	compost	851.858	72
2020	71-03-047-050	Block 4	middle	compost	954.576	69
2020	71-03-047-050	Block 4	middle	compost	1046.99	67
2020	71-03-047-050	Block 4	middle	compost	845.166	65
2020	71-03-047-050	Block 4	middle	compost	725.606	73
2020	71-03-047-050	Block 4	middle	compost	783.93	72
2020	71-03-047-050	Block 4	middle	compost	743.302	76
2020	71-03-047-050	Block 4	middle	compost	1297.46	69
2020	71-03-047-050	Block 4	middle	compost	992.992	70
2020	71-03-047-050	Block 4	middle	compost	1233.44	64
2020	71-03-047-050	Block 4	middle	compost	982.548	68
2020	71-03-047-050	Block 4	middle	compost	855.106	74
2020	71-03-047-050	Block 4	middle	compost	714.672	75
2020	71-03-047-050	Block 4	middle	compost	1153.78	68
2020	71-03-047-050	Block 4	middle	compost	1260.92	55
2020	71-03-047-050	Block 4	middle	compost	704.48	63
2020	71-03-047-050	Block 4	middle	compost	1362.55	64
2020	71-03-047-050	Block 4	middle	compost	1095.91	69
2020	71-03-047-050	Block 4	middle	compost	1027	67
2020	71-03-047-050	Block 4	middle	compost	1230.95	65
2020	71-03-062-065	Block 5	middle	compost	841.834	73
2020	71-03-062-065	Block 5	middle	compost	738.92	79
2020	71-03-062-065	Block 5	middle	compost	753.172	79
2020	71-03-062-065	Block 5	middle	compost	696.43	67
2020	71-03-062-065	Block 5	middle	compost	732.424	70
2020	71-03-062-065	Block 5	middle	compost	943.53	73
2020	71-03-062-065	Block 5	middle	compost	799.932	84
2020	71-03-062-065	Block 5	middle	compost	657.846	81
2020	71-03-062-065	Block 5	middle	compost	1062.56	67
2020	71-03-062-065	Block 5	middle	compost	964.922	70
2020	71-03-062-065	Block 5	middle	compost	916.79	84
2020	71-03-062-065	Block 5	middle	compost	1064.66	63
2020	71-03-062-065	Block 5	middle	compost	1239.25	54
2020	71-03-062-065	Block 5	middle	compost	882.014	77
2020	71-03-062-065	Block 5	middle	compost	645.372	83
2020	71-03-062-065	Block 5	middle	compost	1217.38	68
2020	71-03-062-065	Block 5	middle	compost	973.588	104
2020	71-03-062-065	Block 5	middle	compost	964.754	73
2020	71-03-062-065	Block 5	middle	compost	1277.15	62
2020	71-03-062-065	Block 5	middle	compost	1001.21	82
2020	71-03-078-081	Block 6	bottom	compost	823.83	68
2020	71-03-078-081	Block 6	bottom	compost	929.698	67
2020	71-03-078-081	Block 6	bottom	compost	748.72	70
2020	71-03-078-081	Block 6	bottom	compost	857.374	67
2020	71-03-078-081	Block 6	bottom	compost	733.572	65
2020	71-03-078-081	Block 6	bottom	compost	718.746	79
2020	71-03-078-081	Block 6	bottom	compost	980.546	66
2020	71-03-078-081	Block 6	bottom	compost	979.342	72
2020	71-03-078-081	Block 6	bottom	compost	919.296	73
2020	71-03-078-081	Block 6	bottom	compost	859.684	83
2020	71-03-078-081	Block 6	bottom	compost	757.036	86
2020	71-03-078-081	Block 6	bottom	compost	672.658	83
2020	71-03-078-081	Block 6	bottom	compost	888.146	72
2020	71-03-078-081	Block 6	bottom	compost	529.816	90
2020	71-03-078-081	Block 6	bottom	compost	890.708	83
2020	71-03-078-081	Block 6	bottom	compost	514.206	91
2020	71-03-078-081	Block 6	bottom	compost	956.97	73
2020	71-03-078-081	Block 6	bottom	compost	904.624	73
2020	71-03-078-081	Block 6	bottom	compost	696.78	69
2020	71-03-078-081	Block 6	bottom	compost	726.446	82
2020	71-03-085-087	Block 7	bottom	compost	1163.92	52
2020	71-03-085-087	Block 7	bottom	compost	921.116	62
2020	71-03-085-087	Block 7	bottom	compost	1172.32	66
2020	71-03-085-087	Block 7	bottom	compost	1067.02	59
2020	71-03-085-087	Block 7	bottom	compost	1242.58	70
2020	71-03-085-087	Block 7	bottom	compost	1063.57	71
2020	71-03-085-087	Block 7	bottom	compost	639.254	79
2020	71-03-085-087	Block 7	bottom	compost	944.552	69
2020	71-03-085-087	Block 7	bottom	compost	1047.19	66
2020	71-03-085-087	Block 7	bottom	compost	1194.27	61
2020	71-03-085-087	Block 7	bottom	compost	989.282	64
2020	71-03-085-087	Block 7	bottom	compost	1066.62	63
2020	71-03-085-087	Block 7	bottom	compost	1394.54	64
2020	71-03-085-087	Block 7	bottom	compost	1412.78	64
2020	71-03-085-087	Block 7	bottom	compost	1105.08	65
2020	71-03-085-087	Block 7	bottom	compost	974.372	75
2020	71-03-085-087	Block 7	bottom	compost	939.512	66
2020	71-03-085-087	Block 7	bottom	compost	1314.68	59
2020	71-03-085-087	Block 7	bottom	compost	1063.85	52
2020	71-03-085-087	Block 7	bottom	compost	657.818	66
2020	71-04-010-012	Block 1	top	biochar	1094.17	61
2020	71-04-010-012	Block 1	top	biochar	1197.92	57
2020	71-04-010-012	Block 1	top	biochar	902.272	64
2020	71-04-010-012	Block 1	top	biochar	1153.25	62
2020	71-04-010-012	Block 1	top	biochar	1072.82	68
2020	71-04-010-012	Block 1	top	biochar	1176.9	63
2020	71-04-010-012	Block 1	top	biochar	1253.57	57
2020	71-04-010-012	Block 1	top	biochar	1349.46	69
2020	71-04-010-012	Block 1	top	biochar	1288.9	61
2020	71-04-010-012	Block 1	top	biochar	1334.91	62
2020	71-04-010-012	Block 1	top	biochar	1591.16	58
2020	71-04-010-012	Block 1	top	biochar	1441.87	61
2020	71-04-010-012	Block 1	top	biochar	1043.49	62
2020	71-04-010-012	Block 1	top	biochar	1400.95	60
2020	71-04-010-012	Block 1	top	biochar	1003.77	68
2020	71-04-010-012	Block 1	top	biochar	1280.2	53
2020	71-04-010-012	Block 1	top	biochar	1109.15	56
2020	71-04-010-012	Block 1	top	biochar	1304.11	60
2020	71-04-010-012	Block 1	top	biochar	1313.49	61
2020	71-04-010-012	Block 1	top	biochar	1396.39	61
2020	71-04-016-020	Block 2	top	biochar	605.99	71
2020	71-04-016-020	Block 2	top	biochar	1147.16	68
2020	71-04-016-020	Block 2	top	biochar	1051.82	62
2020	71-04-016-020	Block 2	top	biochar	969.038	66
2020	71-04-016-020	Block 2	top	biochar	890.75	74
2020	71-04-016-020	Block 2	top	biochar	1161.66	71
2020	71-04-016-020	Block 2	top	biochar	1221.95	63
2020	71-04-016-020	Block 2	top	biochar	1207.82	65
2020	71-04-016-020	Block 2	top	biochar	1036.06	67
2020	71-04-016-020	Block 2	top	biochar	1176.28	65
2020	71-04-016-020	Block 2	top	biochar	1132.8	70
2020	71-04-016-020	Block 2	top	biochar	1568.94	69
2020	71-04-016-020	Block 2	top	biochar	1434.51	61
2020	71-04-016-020	Block 2	top	biochar	685.076	72
2020	71-04-016-020	Block 2	top	biochar	1046.63	77
2020	71-04-016-020	Block 2	top	biochar	1039.92	76
2020	71-04-016-020	Block 2	top	biochar	1153.38	68
2020	71-04-016-020	Block 2	top	biochar	703.864	68
2020	71-04-016-020	Block 2	top	biochar	1045.7	64
[truncated: 4,519 more rows]

## Sheet: Tabelle2
Position
top
top
top
top
top
top
top
top
top
top
top
top
top
top
top
top
top
top
top
top
top
top
top
top
top
top
top
top
top
top
top
top
top
top
top
top
top
top
top
top
middle
middle
middle
middle
middle
middle
middle
middle
middle
middle
middle
middle
middle
middle
middle
middle
middle
middle
middle
middle
middle
middle
middle
middle
middle
middle
middle
middle
middle
middle
middle
middle
middle
middle
middle
middle
middle
middle
middle
middle
middle
middle
middle
middle
middle
middle
middle
middle
middle
middle
middle
middle
middle
middle
middle
middle
middle
middle
middle
bottom
bottom
bottom
bottom
bottom
bottom
bottom
bottom
bottom
bottom
bottom
bottom
bottom
bottom
bottom
bottom
bottom
bottom
bottom
bottom
bottom
bottom
bottom
bottom
bottom
bottom
bottom
bottom
bottom
bottom
bottom
bottom
bottom
bottom
bottom
bottom
bottom
bottom
bottom
bottom
top
top
top
top
top
top
top
top
top
top
top
top
top
top
top
top
top
top
top
top
top
top
top
top
top
top
top
top
top
top
top
top
top
top
top
top
top
top
top
middle
middle
middle
middle
middle
middle
middle
middle
middle
middle
middle
middle
middle
middle
middle
middle
middle
middle
middle
middle
middle
middle
middle
middle
middle
middle
middle
middle
middle
middle
middle
middle
middle
middle
middle
middle
middle
middle
middle
middle
middle
middle
middle
middle
middle
middle
middle
middle
middle
middle
middle
middle
middle
middle
middle
middle
middle
middle
middle
middle
middle
bottom
bottom
bottom
bottom
bottom
bottom
bottom
bottom
bottom
bottom
bottom
bottom
bottom
bottom
bottom
bottom
bottom
bottom
bottom
bottom
bottom
bottom
bottom
bottom
bottom
bottom
bottom
bottom
bottom
bottom
bottom
bottom
bottom
bottom
bottom
bottom
bottom
bottom
bottom
bottom
top
top
top
top
top
top
top
top
top
top
top
top
top
top
top
top
top
top
top
top
top
top
top
top
top
top
top
top
top
top
top
top
top
top
top
top
top
top
top
top
middle
middle
middle
middle
middle
middle
middle
middle
middle
middle
middle
middle
middle
middle
middle
middle
middle
middle
middle
middle
middle
middle
middle
middle
middle
middle
middle
middle
middle
middle
middle
middle
middle
middle
middle
middle
middle
middle
middle
middle
middle
middle
middle
middle
middle
middle
middle
middle
middle
middle
middle
middle
middle
middle
middle
middle
middle
middle
middle
middle
bottom
bottom
bottom
bottom
bottom
bottom
bottom
bottom
bottom
bottom
bottom
bottom
bottom
bottom
bottom
bottom
bottom
bottom
bottom
bottom
bottom
bottom
bottom
bottom
bottom
bottom
bottom
bottom
bottom
bottom
bottom
bottom
bottom
bottom
bottom
bottom
bottom
bottom
bottom
bottom
top
top
top
top
top
top
top
top
top
top
top
top
top
top
top
top
top
top
top
top
top
top
top
top
top
top
top
top
top
top
top
top
top
top
top
top
top
top
top
top
middle
middle
middle
middle
middle
middle
middle
middle
middle
middle
middle
middle
middle
middle
middle
middle
middle
middle
middle
middle
middle
middle
middle
middle
middle
middle
middle
middle
middle
middle
middle
middle
middle
middle
middle
middle
middle
middle
middle
middle
middle
middle
middle
middle
middle
middle
middle
middle
middle
middle
middle
middle
middle
middle
middle
middle
middle
middle
middle
middle
bottom
bottom
bottom
bottom
bottom
bottom
bottom
bottom
bottom
bottom
bottom
bottom
bottom
bottom
bottom
bottom
bottom
bottom
bottom
bottom
bottom
bottom
bottom
bottom
bottom
bottom
bottom
bottom
bottom
bottom
bottom
bottom
bottom
bottom
bottom
bottom
bottom
bottom
bottom
bottom
top
top
top
top
top
top
top
top
top
top
top
top
top
top
top
top
top
top
top
top
top
top
top
top
top
top
top
top
top
top
top
top
top
top
top
top
top
top
top
top
middle
middle
middle
middle
middle
middle
middle
middle
middle
middle
middle
middle
middle
middle
middle
middle
middle
middle
middle
middle
middle
middle
middle
middle
middle
middle
middle
middle
middle
middle
middle
middle
middle
middle
middle
middle
middle
middle
middle
middle
middle
middle
middle
middle
middle
middle
middle
middle
middle
middle
middle
middle
middle
middle
middle
middle
middle
middle
middle
middle
bottom
bottom
bottom
bottom
bottom
bottom
bottom
bottom
bottom
bottom
bottom
bottom
bottom
bottom
bottom
bottom
bottom
bottom
bottom
bottom
bottom
bottom
bottom
bottom
bottom
bottom
bottom
bottom
bottom
bottom
bottom
bottom
bottom
bottom
bottom
bottom
bottom
bottom
bottom
bottom
top
top
top
top
top
top
top
top
top
top
top
top
top
top
top
top
top
top
top
top
top
top
top
top
top
top
top
top
top
top
top
top
top
top
top
top
top
top
top
top
middle
middle
middle
middle
middle
middle
middle
middle
middle
middle
middle
middle
middle
middle
middle
middle
middle
middle
middle
middle
middle
middle
middle
middle
middle
middle
middle
middle
middle
middle
middle
middle
middle
middle
middle
middle
middle
middle
middle
middle
middle
middle
middle
middle
middle
middle
middle
middle
middle
middle
middle
middle
middle
middle
middle
middle
middle
middle
middle
middle
bottom
bottom
bottom
bottom
bottom
bottom
bottom
bottom
bottom
bottom
bottom
bottom
bottom
bottom
bottom
bottom
bottom
bottom
bottom
bottom
bottom
bottom
bottom
bottom
bottom
bottom
bottom
bottom
bottom
bottom
bottom
bottom
bottom
bottom
bottom
bottom
bottom
bottom
bottom
bottom
top
top
top
top
top
top
top
top
top
top
top
top
top
top
top
top
top
top
top
top
top
top
top
top
top
top
top
top
top
top
top
top
top
top
top
top
top
top
top
top
middle
middle
middle
middle
middle
middle
middle
middle
middle
middle
middle
middle
middle
middle
middle
middle
middle
middle
middle
middle
middle
middle
middle
middle
middle
middle
middle
middle
middle
middle
middle
middle
middle
middle
middle
middle
middle
middle
middle
middle
middle
middle
middle
middle
middle
middle
middle
middle
middle
middle
middle
middle
middle
middle
middle
middle
middle
middle
middle
bottom
bottom
bottom
bottom
bottom
bottom
bottom
bottom
bottom
bottom
bottom
bottom
bottom
bottom
bottom
bottom
bottom
bottom
bottom
bottom
bottom
bottom
bottom
bottom
bottom
bottom
bottom
bottom
bottom
bottom
bottom
bottom
bottom
bottom
bottom
bottom
bottom
bottom
bottom
bottom
top
top
top
top
top
top
top
top
top
top
top
top
top
top
top
top
top
top
top
top
top
top
top
top
top
top
top
top
top
top
top
top
top
top
top
top
top
top
top
top
middle
middle
middle
middle
middle
middle
middle
middle
middle
middle
middle
middle
middle
middle
middle
middle
middle
middle
middle
middle
middle
middle
middle
middle
middle
middle
middle
middle
middle
middle
middle
middle
middle
middle
middle
middle
middle
middle
middle
middle
middle
middle
middle
middle
middle
middle
middle
middle
middle
middle
middle
middle
middle
middle
middle
middle
middle
middle
middle
bottom
bottom
bottom
bottom
bottom
bottom
bottom
bottom
bottom
bottom
bottom
bottom
bottom
bottom
bottom
bottom
bottom
bottom
bottom
bottom
bottom
bottom
bottom
bottom
bottom
bottom
bottom
bottom
bottom
bottom
bottom
bottom
bottom
bottom
bottom
bottom
bottom
bottom
bottom
bottom
bottom
top
top
top
top
top
top
top
top
top
top
top
top
top
top
top
top
top
top
top
top
top
top
top
top
top
top
top
top
top
top
top
top
top
top
top
top
top
top
top
top
top
middle
middle
middle
middle
middle
middle
middle
middle
middle
middle
middle
middle
middle
middle
middle
middle
middle
middle
middle
middle
middle
middle
middle
middle
middle
middle
middle
middle
middle
middle
middle
middle
middle
middle
middle
middle
middle
middle
middle
middle
middle
middle
middle
middle
middle
middle
middle
middle
middle
middle
middle
middle
middle
middle
middle
middle
middle
middle
middle
middle
bottom
bottom
bottom
bottom
bottom
bottom
bottom
bottom
bottom
bottom
bottom
bottom
bottom
bottom
bottom
bottom
bottom
bottom
bottom
bottom
bottom
bottom
bottom
bottom
bottom
bottom
bottom
bottom
bottom
bottom
bottom
bottom
bottom
bottom
bottom
bottom
bottom
bottom
bottom
bottom
top
top
top
top
top
top
top
top
top
top
top
top
top
top
top
top
top
top
top
top
top
top
top
top
top
top
top
top
top
top
top
top
top
top
top
top
top
top
top
top
top
middle
middle
middle
middle
middle
middle
middle
middle
middle
middle
middle
middle
middle
middle
middle
middle
middle
middle
middle
middle
middle
middle
middle
middle
middle
middle
middle
middle
middle
middle
middle
middle
middle
middle
middle
middle
middle
middle
middle
middle
middle
middle
middle
middle
middle
middle
middle
middle
middle
middle
middle
middle
middle
middle
middle
middle
middle
middle
middle
middle
bottom
bottom
bottom
bottom
bottom
bottom
bottom
bottom
bottom
bottom
bottom
bottom
bottom
bottom
bottom
bottom
bottom
bottom
bottom
bottom
bottom
bottom
bottom
bottom
bottom
bottom
bottom
bottom
bottom
bottom
bottom
bottom
bottom
bottom
bottom
bottom
bottom
bottom
bottom
bottom
top
top
top
top
top
top
top
top
top
top
top
top
top
top
top
top
top
top
top
top
top
top
top
top
top
top
top
top
top
top
top
top
top
top
top
top
top
top
top
top
middle
middle
middle
middle
middle
middle
middle
middle
middle
middle
middle
middle
middle
middle
middle
middle
middle
middle
middle
middle
middle
middle
middle
middle
middle
middle
middle
middle
middle
middle
middle
middle
middle
middle
middle
middle
middle
middle
middle
middle
middle
middle
middle
middle
middle
middle
middle
middle
middle
middle
middle
middle
middle
middle
middle
middle
middle
middle
middle
middle
bottom
bottom
bottom
bottom
bottom
bottom
bottom
bottom
bottom
bottom
bottom
bottom
bottom
bottom
bottom
bottom
bottom
bottom
bottom
bottom
bottom
bottom
bottom
bottom
bottom
bottom
bottom
bottom
bottom
bottom
bottom
bottom
bottom
bottom
bottom
bottom
bottom
bottom
bottom
bottom
top
top
top
top
top
top
top
top
top
top
top
top
top
top
top
top
top
top
top
top
top
top
top
top
top
top
top
top
top
top
top
top
top
top
top
top
top
top
top
top
middle
middle
middle
middle
middle
middle
middle
middle
middle
middle
middle
middle
middle
middle
middle
middle
middle
middle
middle
middle
middle
middle
middle
middle
middle
middle
middle
middle
middle
middle
middle
middle
middle
middle
middle
middle
middle
middle
middle
middle
middle
middle
middle
middle
middle
middle
middle
middle
middle
middle
middle
middle
middle
middle
middle
middle
middle
middle
middle
middle
bottom
bottom
bottom
bottom
bottom
bottom
bottom
bottom
bottom
bottom
bottom
bottom
bottom
bottom
bottom
bottom
bottom
bottom
bottom
bottom
bottom
bottom
bottom
bottom
bottom
bottom
bottom
bottom
bottom
bottom
bottom
bottom
bottom
bottom
bottom
bottom
bottom
bottom
bottom
bottom
top
top
top
top
top
top
top
top
top
top
top
top
top
top
top
top
top
top
top
top
top
top
top
top
top
top
top
top
top
top
top
top
top
top
top
top
top
top
top
top
middle
middle
middle
middle
middle
middle
middle
middle
middle
middle
middle
middle
middle
middle
middle
middle
middle
middle
middle
middle
middle
middle
middle
middle
middle
middle
middle
middle
middle
middle
middle
middle
middle
middle
middle
middle
middle
middle
middle
middle
middle
middle
middle
middle
middle
middle
middle
middle
middle
middle
middle
middle
middle
middle
middle
middle
middle
middle
middle
middle
bottom
bottom
bottom
bottom
bottom
bottom
bottom
bottom
bottom
bottom
bottom
bottom
bottom
bottom
bottom
bottom
bottom
bottom
bottom
bottom
bottom
bottom
bottom
bottom
bottom
bottom
bottom
bottom
bottom
bottom
bottom
bottom
bottom
bottom
bottom
bottom
bottom
bottom
bottom
bottom
top
top
top
top
top
top
top
top
top
top
top
top
top
top
top
top
top
top
top
top
top
top
top
top
top
top
top
top
top
top
top
top
top
top
top
top
top
top
top
top
middle
middle
middle
middle
middle
middle
middle
middle
middle
middle
middle
middle
middle
middle
middle
middle
middle
middle
middle
middle
middle
middle
middle
middle
middle
middle
middle
middle
middle
middle
middle
middle
middle
middle
middle
middle
middle
middle
middle
middle
middle
middle
middle
middle
middle
middle
middle
middle
middle
middle
middle
middle
middle
middle
middle
middle
middle
middle
middle
middle
bottom
bottom
bottom
bottom
bottom
bottom
bottom
bottom
bottom
bottom
bottom
bottom
bottom
bottom
bottom
bottom
bottom
bottom
bottom
bottom
bottom
bottom
bottom
bottom
bottom
bottom
bottom
bottom
bottom
bottom
bottom
bottom
bottom
bottom
bottom
bottom
bottom
bottom
bottom
bottom
top
top
top
top
top
top
top
top
top
top
top
top
top
top
top
top
top
top
top
top
top
top
top
top
top
top
top
top
top
top
top
top
top
top
top
top
top
top
top
[truncated: 4,519 more rows]
