# Supplementary material for: Deep incorporation of organic amendments into soils of a ‘Calardis Musqué’ vineyard: effects on greenhouse gas emissions, vine vigor, and grape quality
Source: Front Plant Sci. 2023 Nov 16;14:1253458. doi: 10.3389/fpls.2023.1253458 (PMC10687477; doi:10.3389/fpls.2023.1253458)
Supplement: Supplementary file 6 [file Table_6.xlsx]

## Sheet: Tabelle1
Supplementary Table 6. Results of texture analysis performed in the years 2021-2022 with grapevines grown on the different organic amendments (OA). TAForce=berry skin resistance; TAArea=berry firmness, TAGradient=berry skin elasticity.
year	plant-ID	OA	TAForce	TAArea	TAGradient
2021	71-02-016-020	compost	0.647	0.43	0.466
2021	71-02-016-020	compost	0.991	0.737	0.626
2021	71-02-016-020	compost	0.722	0.496	0.516
2021	71-02-016-020	compost	0.598	0.358	0.481
2021	71-02-016-020	compost	0.702	0.432	0.528
2021	71-02-016-020	compost	0.557	0.351	0.414
2021	71-02-016-020	compost	0.661	0.356	0.592
2021	71-02-016-020	compost	0.896	0.601	0.619
2021	71-02-016-020	compost	0.628	0.37	0.498
2021	71-02-016-020	compost	0.801	0.516	0.582
2021	71-02-016-020	compost	0.665	0.382	0.556
2021	71-02-016-020	compost	0.885	0.683	0.533
2021	71-02-016-020	compost	0.936	0.846	0.484
2021	71-02-016-020	compost	0.764	0.515	0.526
2021	71-02-016-020	compost	0.595	0.357	0.471
2021	71-02-016-020	compost	0.721	0.46	0.534
2021	71-02-016-020	compost	0.67	0.517	0.388
2021	71-02-016-020	compost	0.602	0.441	0.388
2021	71-02-016-020	compost	0.614	0.356	0.485
2021	71-02-016-020	compost	0.748	0.513	0.499
2021	71-02-016-020	compost	0.626	0.356	0.53
2021	71-02-032-036	compost	0.634	0.333	0.583
2021	71-02-032-036	compost	0.565	0.283	0.539
2021	71-02-032-036	compost	0.793	0.512	0.568
2021	71-02-032-036	compost	0.716	0.447	0.534
2021	71-02-032-036	compost	0.562	0.299	0.494
2021	71-02-032-036	compost	0.7	0.384	0.612
2021	71-02-032-036	compost	0.725	0.444	0.543
2021	71-02-032-036	compost	0.605	0.309	0.554
2021	71-02-032-036	compost	0.803	0.415	0.729
2021	71-02-032-036	compost	0.695	0.436	0.516
2021	71-02-032-036	compost	0.759	0.487	0.555
2021	71-02-032-036	compost	0.424	0.181	0.476
2021	71-02-032-036	compost	0.641	0.34	0.568
2021	71-02-032-036	compost	0.68	0.418	0.512
2021	71-02-032-036	compost	0.904	0.658	0.492
2021	71-02-032-036	compost	0.895	0.629	0.571
2021	71-02-032-036	compost	0.563	0.289	0.51
2021	71-02-032-036	compost	0.611	0.335	0.51
2021	71-02-032-036	compost	0.669	0.365	0.562
2021	71-03-016-020	compost	0.872	0.53	0.652
2021	71-03-016-020	compost	0.624	0.355	0.519
2021	71-03-016-020	compost	0.695	0.514	0.441
2021	71-03-016-020	compost	0.764	0.459	0.597
2021	71-03-016-020	compost	0.687	0.434	0.505
2021	71-03-016-020	compost	0.617	0.371	0.466
2021	71-03-016-020	compost	0.667	0.405	0.505
2021	71-03-016-020	compost	0.545	0.311	0.456
2021	71-03-016-020	compost	0.697	0.418	0.554
2021	71-03-016-020	compost	0.715	0.45	0.528
2021	71-03-016-020	compost	0.673	0.376	0.56
2021	71-03-016-020	compost	0.801	0.516	0.589
2021	71-03-016-020	compost	0.669	0.503	0.379
2021	71-03-016-020	compost	0.645	0.416	0.465
2021	71-03-016-020	compost	0.794	0.546	0.531
2021	71-03-016-020	compost	0.798	0.49	0.597
2021	71-03-016-020	compost	0.837	0.501	0.654
2021	71-03-016-020	compost	0.599	0.38	0.446
2021	71-03-016-020	compost	0.681	0.357	0.609
2021	71-03-016-020	compost	0.732	0.417	0.592
2021	71-03-031-035	compost	0.856	0.598	0.582
2021	71-03-031-035	compost	0.685	0.408	0.547
2021	71-03-031-035	compost	0.76	0.435	0.639
2021	71-03-031-035	compost	0.616	0.388	0.458
2021	71-03-031-035	compost	0.778	0.465	0.613
2021	71-03-031-035	compost	0.685	0.482	0.439
2021	71-03-031-035	compost	0.824	0.593	0.523
2021	71-03-031-035	compost	0.564	0.348	0.43
2021	71-03-031-035	compost	0.756	0.504	0.513
2021	71-03-031-035	compost	0.795	0.504	0.566
2021	71-03-031-035	compost	0.462	0.229	0.452
2021	71-03-031-035	compost	0.611	0.417	0.403
2021	71-03-031-035	compost	0.759	0.626	0.393
2021	71-03-031-035	compost	0.652	0.385	0.523
2021	71-03-031-035	compost	0.597	0.377	0.42
2021	71-03-031-035	compost	0.635	0.384	0.498
2021	71-03-031-035	compost	0.762	0.467	0.55
2021	71-03-031-035	compost	0.69	0.467	0.462
2021	71-04-016-020	biochar	0.79	0.52	0.568
2021	71-04-016-020	biochar	0.838	0.508	0.652
2021	71-04-016-020	biochar	0.834	0.609	0.535
2021	71-04-016-020	biochar	0.658	0.381	0.53
2021	71-04-016-020	biochar	0.826	0.547	0.601
2021	71-04-016-020	biochar	0.674	0.367	0.577
2021	71-04-016-020	biochar	0.88	0.547	0.653
2021	71-04-016-020	biochar	0.764	0.436	0.628
2021	71-04-016-020	biochar	0.738	0.441	0.585
2021	71-04-016-020	biochar	0.832	0.438	0.776
2021	71-04-016-020	biochar	0.66	0.383	0.544
2021	71-04-016-020	biochar	0.866	0.561	0.649
2021	71-04-016-020	biochar	0.76	0.618	0.438
2021	71-04-016-020	biochar	0.784	0.389	0.747
2021	71-04-016-020	biochar	0.693	0.255	0.879
2021	71-04-016-020	biochar	0.631	0.366	0.522
2021	71-04-016-020	biochar	0.588	0.367	0.445
2021	71-04-016-020	biochar	0.838	0.534	0.627
2021	71-04-016-020	biochar	0.804	0.512	0.588
2021	71-04-016-020	biochar	0.479	0.236	0.461
2021	71-04-032-036	biochar	0.713	0.441	0.486
2021	71-04-032-036	biochar	0.766	0.453	0.598
2021	71-04-032-036	biochar	0.83	0.611	0.532
2021	71-04-032-036	biochar	0.631	0.379	0.484
2021	71-04-032-036	biochar	0.693	0.425	0.525
2021	71-04-032-036	biochar	0.674	0.454	0.47
2021	71-04-032-036	biochar	0.82	0.563	0.555
2021	71-04-032-036	biochar	0.626	0.426	0.427
2021	71-04-032-036	biochar	0.592	0.278	0.594
2021	71-04-032-036	biochar	0.667	0.39	0.543
2021	71-04-032-036	biochar	0.684	0.468	0.467
2021	71-04-032-036	biochar	0.598	0.385	0.431
2021	71-04-032-036	biochar	0.68	0.455	0.467
2021	71-04-032-036	biochar	0.699	0.533	0.423
2021	71-04-032-036	biochar	0.857	0.606	0.536
2021	71-04-032-036	biochar	0.768	0.568	0.474
2021	71-04-032-036	biochar	0.685	0.438	0.493
2021	71-04-032-036	biochar	0.67	0.453	0.459
2021	71-04-032-036	biochar	0.705	0.446	0.504
2021	71-04-032-036	biochar	0.766	0.543	0.505
2021	71-05-016-020	biochar	0.798	0.564	0.532
2021	71-05-016-020	biochar	0.819	0.591	0.543
2021	71-05-016-020	biochar	0.769	0.482	0.579
2021	71-05-016-020	biochar	0.72	0.44	0.557
2021	71-05-016-020	biochar	0.728	0.404	0.63
2021	71-05-016-020	biochar	0.808	0.567	0.532
2021	71-05-016-020	biochar	0.747	0.455	0.583
2021	71-05-016-020	biochar	0.595	0.346	0.484
2021	71-05-016-020	biochar	0.777	0.49	0.587
2021	71-05-016-020	biochar	0.698	0.405	0.566
2021	71-05-016-020	biochar	0.712	0.468	0.506
2021	71-05-016-020	biochar	0.658	0.388	0.528
2021	71-05-016-020	biochar	0.679	0.491	0.428
2021	71-05-016-020	biochar	0.717	0.502	0.456
2021	71-05-016-020	biochar	0.782	0.523	0.563
2021	71-05-016-020	biochar	0.711	0.45	0.525
2021	71-05-016-020	biochar	0.762	0.498	0.564
2021	71-05-016-020	biochar	0.734	0.619	0.348
2021	71-05-016-020	biochar	0.838	0.585	0.532
2021	71-05-032-036	biochar	0.516	0.274	0.478
2021	71-05-032-036	biochar	0.729	0.473	0.543
2021	71-05-032-036	biochar	0.91	0.605	0.648
2021	71-05-032-036	biochar	0.701	0.483	0.48
2021	71-05-032-036	biochar	0.52	0.285	0.436
2021	71-05-032-036	biochar	0.56	0.279	0.52
2021	71-05-032-036	biochar	0.896	0.623	0.597
2021	71-05-032-036	biochar	0.434	0.213	0.415
2021	71-05-032-036	biochar	0.738	0.496	0.513
2021	71-05-032-036	biochar	0.773	0.494	0.575
2021	71-05-032-036	biochar	0.732	0.474	0.517
2021	71-05-032-036	biochar	0.809	0.517	0.604
2021	71-05-032-036	biochar	0.769	0.653	0.35
2021	71-05-032-036	biochar	0.744	0.533	0.488
2021	71-05-032-036	biochar	0.542	0.319	0.437
2021	71-05-032-036	biochar	0.902	0.677	0.471
2021	71-05-032-036	biochar	0.651	0.444	0.449
2021	71-05-032-036	biochar	0.633	0.397	0.474
2021	71-05-032-036	biochar	0.687	0.375	0.565
2021	71-05-032-036	biochar	0.644	0.374	0.521
2021	71-06-015-020	control	0.619	0.393	0.459
2021	71-06-015-020	control	0.672	0.457	0.465
2021	71-06-015-020	control	0.713	0.522	0.443
2021	71-06-015-020	control	0.696	0.404	0.569
2021	71-06-015-020	control	0.579	0.353	0.439
2021	71-06-015-020	control	0.492	0.25	0.462
2021	71-06-015-020	control	0.718	0.429	0.567
2021	71-06-015-020	control	0.741	0.558	0.439
2021	71-06-015-020	control	0.695	0.408	0.563
2021	71-06-015-020	control	0.674	0.457	0.457
2021	71-06-015-020	control	0.892	0.866	0.369
2021	71-06-015-020	control	0.324	0.139	0.356
2021	71-06-015-020	control	0.496	0.322	0.344
2021	71-06-015-020	control	0.621	0.391	0.453
2021	71-06-015-020	control	0.593	0.315	0.535
2021	71-06-015-020	control	0.525	0.291	0.43
2021	71-06-015-020	control	1.071	0.835	0.546
2021	71-06-015-020	control	0.749	0.551	0.455
2021	71-06-015-020	control	0.78	0.646	0.369
2021	71-06-032-036	control	0.606	0.383	0.444
2021	71-06-032-036	control	0.612	0.344	0.522
2021	71-06-032-036	control	0.695	0.369	0.634
2021	71-06-032-036	control	0.613	0.345	0.516
2021	71-06-032-036	control	0.701	0.424	0.547
2021	71-06-032-036	control	0.731	0.437	0.577
2021	71-06-032-036	control	0.788	0.479	0.617
2021	71-06-032-036	control	0.539	0.263	0.532
2021	71-06-032-036	control	0.78	0.445	0.653
2021	71-06-032-036	control	0.734	0.468	0.531
2021	71-06-032-036	control	0.494	0.271	0.436
2021	71-06-032-036	control	0.639	0.346	0.56
2021	71-06-032-036	control	0.808	0.555	0.529
2021	71-06-032-036	control	0.712	0.358	0.674
2021	71-06-032-036	control	0.741	0.52	0.469
2021	71-06-032-036	control	0.508	0.215	0.588
2021	71-06-032-036	control	0.816	0.513	0.593
2021	71-06-032-036	control	0.874	0.589	0.588
2021	71-06-032-036	control	0.54	0.255	0.529
2021	71-06-032-036	control	0.843	0.565	0.572
2021	71-07-017-021	control	0.787	0.612	0.48
2021	71-07-017-021	control	0.807	0.523	0.601
2021	71-07-017-021	control	0.9	0.762	0.488
2021	71-07-017-021	control	0.712	0.421	0.564
2021	71-07-017-021	control	0.737	0.597	0.437
2021	71-07-017-021	control	0.603	0.421	0.405
2021	71-07-017-021	control	0.653	0.476	0.416
2021	71-07-017-021	control	0.835	0.53	0.627
2021	71-07-017-021	control	0.841	0.534	0.634
2021	71-07-017-021	control	0.725	0.382	0.664
2021	71-07-017-021	control	0.807	0.645	0.469
2021	71-07-017-021	control	0.738	0.445	0.6
2021	71-07-017-021	control	0.646	0.442	0.433
2021	71-07-017-021	control	0.754	0.516	0.512
2021	71-07-017-021	control	0.669	0.4	0.545
2021	71-07-017-021	control	0.698	0.402	0.591
2021	71-07-017-021	control	0.656	0.386	0.524
2021	71-07-017-021	control	0.655	0.547	0.324
2021	71-07-017-021	control	0.484	0.359	0.273
2021	71-07-017-021	control	0.659	0.363	0.579
2021	71-07-032-036	control	0.806	0.459	0.677
2021	71-07-032-036	control	0.665	0.39	0.542
2021	71-07-032-036	control	0.588	0.302	0.544
2021	71-07-032-036	control	0.481	0.231	0.481
2021	71-07-032-036	control	0.81	0.503	0.619
2021	71-07-032-036	control	0.682	0.429	0.514
2021	71-07-032-036	control	0.686	0.372	0.602
2021	71-07-032-036	control	0.688	0.444	0.51
2021	71-07-032-036	control	0.597	0.312	0.551
2021	71-07-032-036	control	0.623	0.334	0.558
2021	71-07-032-036	control	0.601	0.327	0.525
2021	71-07-032-036	control	0.598	0.387	0.42
2021	71-07-032-036	control	0.673	0.426	0.465
2021	71-07-032-036	control	0.829	0.534	0.583
2021	71-07-032-036	control	0.683	0.46	0.476
2021	71-07-032-036	control	0.558	0.275	0.546
2021	71-07-032-036	control	0.463	0.221	0.468
2021	71-07-032-036	control	0.654	0.358	0.575
2021	71-07-032-036	control	0.767	0.447	0.632
2021	71-07-032-036	control	0.715	0.468	0.513
2021	71-08-016-020	biochar	0.991	0.908	0.441
2021	71-08-016-020	biochar	0.657	0.484	0.42
2021	71-08-016-020	biochar	0.856	0.678	0.489
2021	71-08-016-020	biochar	0.927	0.606	0.686
2021	71-08-016-020	biochar	0.644	0.356	0.544
2021	71-08-016-020	biochar	0.661	0.334	0.632
2021	71-08-016-020	biochar	0.41	0.152	0.529
2021	71-08-016-020	biochar	0.546	0.355	0.386
2021	71-08-016-020	biochar	0.477	0.219	0.501
2021	71-08-016-020	biochar	0.674	0.41	0.526
2021	71-08-016-020	biochar	0.714	0.504	0.484
2021	71-08-016-020	biochar	0.69	0.363	0.618
2021	71-08-016-020	biochar	0.577	0.282	0.579
2021	71-08-016-020	biochar	0.774	0.467	0.613
2021	71-08-016-020	biochar	0.7	0.44	0.525
2021	71-08-016-020	biochar	0.605	0.33	0.52
2021	71-08-016-020	biochar	0.709	0.402	0.586
2021	71-08-016-020	biochar	0.414	0.184	0.451
2021	71-08-016-020	biochar	0.52	0.37	0.338
2021	71-08-016-020	biochar	0.667	0.536	0.361
2021	71-08-032-036	biochar	0.793	0.486	0.611
2021	71-08-032-036	biochar	0.839	0.502	0.674
2021	71-08-032-036	biochar	0.804	0.484	0.647
2021	71-08-032-036	biochar	0.598	0.302	0.572
2021	71-08-032-036	biochar	0.659	0.423	0.488
2021	71-08-032-036	biochar	0.598	0.353	0.478
2021	71-08-032-036	biochar	0.713	0.417	0.573
2021	71-08-032-036	biochar	0.818	0.495	0.642
2021	71-08-032-036	biochar	0.857	0.649	0.525
2021	71-08-032-036	biochar	0.793	0.48	0.615
2021	71-08-032-036	biochar	0.808	0.581	0.541
2021	71-08-032-036	biochar	0.639	0.33	0.594
2021	71-08-032-036	biochar	0.551	0.342	0.388
2021	71-08-032-036	biochar	0.814	0.532	0.591
2021	71-08-032-036	biochar	0.89	0.545	0.679
2021	71-08-032-036	biochar	0.401	0.226	0.339
2021	71-08-032-036	biochar	0.69	0.36	0.618
2021	71-08-032-036	biochar	0.694	0.427	0.515
2021	71-08-032-036	biochar	0.768	0.433	0.661
2021	71-08-032-036	biochar	0.599	0.355	0.461
2021	71-09-016-020	biochar	0.608	0.33	0.538
2021	71-09-016-020	biochar	0.431	0.223	0.395
2021	71-09-016-020	biochar	0.948	0.756	0.531
2021	71-09-016-020	biochar	0.716	0.418	0.522
2021	71-09-016-020	biochar	0.481	0.244	0.446
2021	71-09-016-020	biochar	0.532	0.302	0.451
2021	71-09-016-020	biochar	0.82	0.448	0.702
2021	71-09-016-020	biochar	0.902	0.777	0.412
2021	71-09-016-020	biochar	0.454	0.176	0.579
2021	71-09-016-020	biochar	0.613	0.409	0.404
2021	71-09-016-020	biochar	0.778	0.593	0.389
2021	71-09-016-020	biochar	0.659	0.388	0.523
2021	71-09-016-020	biochar	0.984	0.858	0.496
2021	71-09-016-020	biochar	0.807	0.632	0.454
2021	71-09-016-020	biochar	0.807	0.493	0.609
2021	71-09-016-020	biochar	0.879	0.683	0.459
2021	71-09-016-020	biochar	0.597	0.315	0.528
2021	71-09-016-020	biochar	0.833	0.777	0.407
2021	71-09-016-020	biochar	0.802	0.593	0.423
2021	71-09-016-020	biochar	0.845	0.682	0.458
2021	71-09-032-036	biochar	0.706	0.397	0.606
2021	71-09-032-036	biochar	0.879	0.573	0.646
2021	71-09-032-036	biochar	0.877	0.626	0.564
2021	71-09-032-036	biochar	0.706	0.41	0.563
2021	71-09-032-036	biochar	0.783	0.464	0.631
2021	71-09-032-036	biochar	0.974	0.702	0.641
2021	71-09-032-036	biochar	0.594	0.342	0.496
2021	71-09-032-036	biochar	0.656	0.356	0.578
2021	71-09-032-036	biochar	0.485	0.242	0.465
2021	71-09-032-036	biochar	0.792	0.514	0.562
2021	71-09-032-036	biochar	0.51	0.267	0.442
2021	71-09-032-036	biochar	0.784	0.471	0.611
2021	71-09-032-036	biochar	0.759	0.456	0.586
2021	71-09-032-036	biochar	0.854	0.627	0.543
2021	71-09-032-036	biochar	0.752	0.457	0.591
2021	71-09-032-036	biochar	0.615	0.367	0.491
2021	71-09-032-036	biochar	0.793	0.418	0.697
2021	71-09-032-036	biochar	0.932	0.676	0.561
2021	71-09-032-036	biochar	0.654	0.412	0.479
2021	71-09-032-036	biochar	0.692	0.421	0.526
2021	71-10-016-020	compost	0.664	0.435	0.496
2021	71-10-016-020	compost	0.539	0.259	0.542
2021	71-10-016-020	compost	0.795	0.54	0.568
2021	71-10-016-020	compost	0.734	0.442	0.573
2021	71-10-016-020	compost	0.734	0.48	0.531
2021	71-10-016-020	compost	0.751	0.429	0.63
2021	71-10-016-020	compost	0.654	0.393	0.513
2021	71-10-016-020	compost	0.799	0.518	0.598
2021	71-10-016-020	compost	0.757	0.472	0.575
2021	71-10-016-020	compost	0.751	0.45	0.596
2021	71-10-016-020	compost	0.684	0.34	0.662
2021	71-10-016-020	compost	0.652	0.353	0.565
2021	71-10-016-020	compost	0.568	0.256	0.598
2021	71-10-016-020	compost	0.593	0.367	0.444
2021	71-10-016-020	compost	0.823	0.529	0.614
2021	71-10-016-020	compost	0.691	0.522	0.424
2021	71-10-016-020	compost	0.549	0.311	0.454
2021	71-10-016-020	compost	0.785	0.469	0.619
2021	71-10-016-020	compost	0.91	0.666	0.603
2021	71-10-016-020	compost	0.618	0.339	0.533
2021	71-10-032-036	compost	0.844	0.68	0.499
2021	71-10-032-036	compost	0.721	0.459	0.534
2021	71-10-032-036	compost	0.874	0.485	0.703
2021	71-10-032-036	compost	0.94	0.759	0.539
2021	71-10-032-036	compost	0.599	0.305	0.556
2021	71-10-032-036	compost	0.79	0.513	0.58
2021	71-10-032-036	compost	0.717	0.625	0.368
2021	71-10-032-036	compost	0.623	0.419	0.434
2021	71-10-032-036	compost	0.644	0.368	0.536
2021	71-10-032-036	compost	0.614	0.365	0.483
2021	71-10-032-036	compost	0.882	0.687	0.535
2021	71-10-032-036	compost	0.581	0.293	0.552
2021	71-10-032-036	compost	0.585	0.358	0.447
2021	71-10-032-036	compost	0.652	0.463	0.427
2021	71-10-032-036	compost	0.65	0.378	0.521
2021	71-10-032-036	compost	0.672	0.437	0.495
2021	71-10-032-036	compost	0.667	0.434	0.479
2021	71-10-032-036	compost	0.705	0.414	0.552
2021	71-10-032-036	compost	0.956	0.57	0.699
2021	71-10-032-036	compost	0.654	0.405	0.492
2021	71-11-016-020	compost	0.542	0.264	0.525
2021	71-11-016-020	compost	0.846	0.545	0.623
2021	71-11-016-020	compost	0.787	0.515	0.554
2021	71-11-016-020	compost	0.749	0.489	0.539
2021	71-11-016-020	compost	0.809	0.533	0.592
2021	71-11-016-020	compost	0.724	0.491	0.487
2021	71-11-016-020	compost	0.383	0.158	0.455
2021	71-11-016-020	compost	0.677	0.416	0.535
2021	71-11-016-020	compost	0.643	0.364	0.541
2021	71-11-016-020	compost	0.62	0.375	0.476
2021	71-11-016-020	compost	0.721	0.443	0.565
2021	71-11-016-020	compost	0.778	0.617	0.426
2021	71-11-016-020	compost	0.505	0.283	0.417
2021	71-11-016-020	compost	0.718	0.428	0.566
2021	71-11-016-020	compost	0.534	0.292	0.467
2021	71-11-016-020	compost	0.68	0.431	0.507
2021	71-11-016-020	compost	0.493	0.279	0.414
2021	71-11-016-020	compost	0.756	0.459	0.578
2021	71-11-016-020	compost	0.66	0.388	0.543
2021	71-11-016-020	compost	0.626	0.381	0.479
2021	71-11-032-036	compost	0.869	0.541	0.67
2021	71-11-032-036	compost	0.92	0.688	0.575
2021	71-11-032-036	compost	0.784	0.54	0.535
2021	71-11-032-036	compost	0.723	0.442	0.563
2021	71-11-032-036	compost	0.684	0.484	0.459
2021	71-11-032-036	compost	0.731	0.494	0.512
2021	71-11-032-036	compost	0.581	0.344	0.474
2021	71-11-032-036	compost	0.875	0.705	0.506
2021	71-11-032-036	compost	0.559	0.375	0.365
2021	71-11-032-036	compost	0.694	0.322	0.721
2021	71-11-032-036	compost	0.784	0.479	0.616
2021	71-11-032-036	compost	0.883	0.839	0.422
2021	71-11-032-036	compost	0.761	0.733	0.323
2021	71-11-032-036	compost	0.647	0.381	0.537
2021	71-11-032-036	compost	0.621	0.349	0.528
2021	71-11-032-036	compost	0.663	0.428	0.478
2021	71-11-032-036	compost	0.413	0.218	0.382
2021	71-11-032-036	compost	0.696	0.434	0.533
2021	71-11-032-036	compost	0.888	0.669	0.56
2021	71-11-032-036	compost	0.642	0.393	0.508
2021	71-12-017-021	control	0.658	0.353	0.578
2021	71-12-017-021	control	0.662	0.399	0.522
2021	71-12-017-021	control	0.869	0.672	0.517
2021	71-12-017-021	control	0.673	0.418	0.513
2021	71-12-017-021	control	0.639	0.371	0.518
2021	71-12-017-021	control	0.687	0.383	0.594
2021	71-12-017-021	control	0.694	0.381	0.598
2021	71-12-017-021	control	0.919	0.596	0.66
2021	71-12-017-021	control	0.84	0.642	0.531
2021	71-12-017-021	control	0.559	0.267	0.555
2021	71-12-017-021	control	0.583	0.333	0.488
2021	71-12-017-021	control	0.803	0.485	0.599
2021	71-12-017-021	control	0.713	0.414	0.575
2021	71-12-017-021	control	0.667	0.427	0.48
2021	71-12-017-021	control	0.732	0.437	0.581
2021	71-12-017-021	control	0.643	0.488	0.373
2021	71-12-017-021	control	0.598	0.32	0.531
2021	71-12-017-021	control	0.665	0.398	0.502
2021	71-12-017-021	control	0.688	0.494	0.414
2021	71-12-017-021	control	0.6	0.306	0.528
2021	71-12-033-036	control	0.674	0.408	0.531
2021	71-12-033-036	control	0.571	0.326	0.468
2021	71-12-033-036	control	0.675	0.397	0.55
2021	71-12-033-036	control	0.745	0.485	0.542
2021	71-12-033-036	control	0.863	0.534	0.665
2021	71-12-033-036	control	0.773	0.493	0.575
2021	71-12-033-036	control	0.42	0.194	0.443
2021	71-12-033-036	control	0.742	0.47	0.545
2021	71-12-033-036	control	0.643	0.327	0.601
2021	71-12-033-036	control	0.744	0.43	0.608
2021	71-12-033-036	control	0.614	0.35	0.501
2021	71-12-033-036	control	0.648	0.379	0.52
2021	71-12-033-036	control	0.745	0.467	0.556
2021	71-12-033-036	control	0.625	0.387	0.461
2021	71-12-033-036	control	0.728	0.426	0.576
2021	71-12-033-036	control	0.492	0.285	0.393
2021	71-12-033-036	control	0.641	0.54	0.34
2021	71-12-033-036	control	0.705	0.454	0.513
2021	71-12-033-036	control	0.588	0.298	0.562
2021	71-13-016-020	control	0.71	0.4	0.602
2021	71-13-016-020	control	0.84	0.55	0.616
2021	71-13-016-020	control	0.619	0.362	0.506
2021	71-13-016-020	control	0.661	0.396	0.502
2021	71-13-016-020	control	0.542	0.337	0.417
2021	71-13-016-020	control	0.691	0.489	0.459
2021	71-13-016-020	control	0.598	0.379	0.447
2021	71-13-016-020	control	0.769	0.54	0.511
2021	71-13-016-020	control	0.724	0.401	0.612
2021	71-13-016-020	control	0.769	0.512	0.534
2021	71-13-016-020	control	0.751	0.46	0.586
2021	71-13-016-020	control	0.826	0.577	0.554
2021	71-13-016-020	control	0.719	0.444	0.543
2021	71-13-016-020	control	0.546	0.33	0.42
2021	71-13-016-020	control	0.634	0.343	0.572
2021	71-13-016-020	control	0.788	0.508	0.545
2021	71-13-016-020	control	0.541	0.317	0.447
2021	71-13-016-020	control	0.435	0.212	0.433
2021	71-13-016-020	control	0.691	0.406	0.548
2021	71-13-016-020	control	0.69	0.474	0.471
2021	71-13-033-036	control	0.677	0.416	0.514
2021	71-13-033-036	control	0.618	0.348	0.52
2021	71-13-033-036	control	0.63	0.359	0.519
2021	71-13-033-036	control	0.491	0.249	0.468
2021	71-13-033-036	control	0.569	0.305	0.497
2021	71-13-033-036	control	0.675	0.376	0.567
2021	71-13-033-036	control	0.887	0.566	0.646
2021	71-13-033-036	control	0.8	0.5	0.614
2021	71-13-033-036	control	0.645	0.358	0.545
2021	71-13-033-036	control	0.764	0.514	0.534
2021	71-13-033-036	control	0.507	0.246	0.504
2021	71-13-033-036	control	0.431	0.196	0.453
2021	71-13-033-036	control	0.648	0.443	0.442
2021	71-13-033-036	control	0.764	0.442	0.607
2021	71-13-033-036	control	0.86	0.638	0.517
2021	71-13-033-036	control	0.646	0.379	0.515
2021	71-13-033-036	control	0.744	0.455	0.564
2021	71-13-033-036	control	0.498	0.232	0.503
2021	71-13-033-036	control	0.455	0.242	0.412
2022	71-02-016-020	compost	0.71	0.502	0.46
2022	71-02-016-020	compost	0.673	0.461	0.456
2022	71-02-016-020	compost	0.473	0.252	0.409
2022	71-02-016-020	compost	0.858	0.636	0.53
2022	71-02-016-020	compost	0.846	0.613	0.52
2022	71-02-016-020	compost	0.758	0.543	0.475
2022	71-02-016-020	compost	0.825	0.585	0.491
2022	71-02-016-020	compost	0.612	0.392	0.44
2022	71-02-016-020	compost	0.739	0.517	0.464
2022	71-02-016-020	compost	0.771	0.529	0.489
2022	71-02-016-020	compost	0.878	0.57	0.517
2022	71-02-016-020	compost	0.594	0.385	0.419
2022	71-02-016-020	compost	0.963	0.723	0.55
2022	71-02-016-020	compost	0.781	0.557	0.468
2022	71-02-016-020	compost	0.704	0.483	0.432
2022	71-02-016-020	compost	0.616	0.374	0.441
2022	71-02-016-020	compost	1.276	1.061	0.407
2022	71-02-016-020	compost	1.429	1.113	0.456
2022	71-02-016-020	compost	2.746	1.443	0.893
2022	71-02-016-020	compost	1.017	0.664	0.32
2022	71-02-016-020	compost	0.786	0.544	0.476
2022	71-02-032-036	compost	0.629	0.447	0.416
2022	71-02-032-036	compost	0.681	0.436	0.498
2022	71-02-032-036	compost	0.863	0.619	0.514
2022	71-02-032-036	compost	0.888	0.705	0.509
2022	71-02-032-036	compost	0.73	0.486	0.514
2022	71-02-032-036	compost	0.795	0.608	0.489
2022	71-02-032-036	compost	0.718	0.485	0.479
2022	71-02-032-036	compost	0.742	0.481	0.536
2022	71-02-032-036	compost	0.73	0.497	0.478
2022	71-02-032-036	compost	0.564	0.395	0.38
2022	71-02-032-036	compost	0.734	0.545	0.451
2022	71-02-032-036	compost	0.821	0.603	0.483
2022	71-02-032-036	compost	0.775	0.6	0.45
2022	71-02-032-036	compost	0.873	0.626	0.522
2022	71-02-032-036	compost	0.656	0.442	0.456
2022	71-02-032-036	compost	0.762	0.492	0.514
2022	71-02-032-036	compost	0.762	0.541	0.494
2022	71-02-032-036	compost	0.68	0.432	0.478
2022	71-02-032-036	compost	0.6	0.369	0.441
2022	71-02-032-036	compost	0.641	0.478	0.38
2022	71-03-016-020	compost	0.569	0.347	0.435
2022	71-03-016-020	compost	0.676	0.421	0.487
2022	71-03-016-020	compost	0.623	0.401	0.447
2022	71-03-016-020	compost	0.767	0.54	0.469
2022	71-03-016-020	compost	0.86	0.619	0.487
2022	71-03-016-020	compost	0.8	0.518	0.528
2022	71-03-016-020	compost	0.634	0.391	0.422
2022	71-03-016-020	compost	0.629	0.428	0.43
2022	71-03-016-020	compost	0.734	0.445	0.538
2022	71-03-016-020	compost	0.693	0.462	0.456
2022	71-03-016-020	compost	0.762	0.535	0.465
2022	71-03-016-020	compost	1.18	0.902	0.608
2022	71-03-016-020	compost	0.914	0.63	0.544
2022	71-03-016-020	compost	0.946	0.877	0.378
2022	71-03-016-020	compost	0.5	0.321	0.349
2022	71-03-016-020	compost	0.608	0.397	0.428
2022	71-03-016-020	compost	0.826	0.844	0.256
2022	71-03-016-020	compost	0.734	0.454	0.51
2022	71-03-016-020	compost	0.721	0.548	0.41
2022	71-03-016-020	compost	0.704	0.485	0.436
2022	71-03-031-035	compost	0.718	0.462	0.519
2022	71-03-031-035	compost	0.903	0.773	0.484
2022	71-03-031-035	compost	1.014	0.745	0.589
2022	71-03-031-035	compost	0.614	0.372	0.47
2022	71-03-031-035	compost	0.891	0.658	0.54
2022	71-03-031-035	compost	0.763	0.519	0.507
2022	71-03-031-035	compost	0.436	0.221	0.408
2022	71-03-031-035	compost	0.916	0.656	0.545
2022	71-03-031-035	compost	0.864	0.611	0.546
2022	71-03-031-035	compost	0.868	0.667	0.512
2022	71-03-031-035	compost	0.8	0.576	0.485
2022	71-03-031-035	compost	0.896	0.667	0.521
2022	71-03-031-035	compost	0.878	0.62	0.521
2022	71-03-031-035	compost	0.832	0.607	0.488
2022	71-03-031-035	compost	0.741	0.508	0.466
2022	71-03-031-035	compost	0.887	0.549	0.572
2022	71-03-031-035	compost	0.574	0.361	0.412
2022	71-03-031-035	compost	0.697	0.45	0.477
2022	71-03-031-035	compost	0.673	0.441	0.455
2022	71-03-031-035	compost	0.725	0.5	0.462
2022	71-04-016-020	biochar	0.812	0.514	0.622
2022	71-04-016-020	biochar	0.747	0.453	0.561
2022	71-04-016-020	biochar	0.719	0.812	0.222
2022	71-04-016-020	biochar	0.785	0.601	0.452
2022	71-04-016-020	biochar	0.586	0.354	0.424
2022	71-04-016-020	biochar	0.767	0.555	0.473
2022	71-04-016-020	biochar	0.786	0.726	0.373
2022	71-04-016-020	biochar	0.726	0.529	0.457
2022	71-04-016-020	biochar	0.857	0.88	0.324
2022	71-04-016-020	biochar	0.708	0.553	0.402
2022	71-04-016-020	biochar	0.698	0.475	0.439
2022	71-04-016-020	biochar	0.549	0.28	0.449
2022	71-04-016-020	biochar	0.662	0.415	0.465
2022	71-04-016-020	biochar	0.987	0.656	0.591
2022	71-04-016-020	biochar	0.854	0.68	0.456
2022	71-04-016-020	biochar	0.872	0.583	0.502
2022	71-04-016-020	biochar	0.793	0.593	0.456
2022	71-04-016-020	biochar	0.757	0.494	0.477
2022	71-04-016-020	biochar	0.654	0.39	0.467
2022	71-04-016-020	biochar	0.581	0.368	0.391
2022	71-04-032-036	biochar	0.813	0.646	0.458
2022	71-04-032-036	biochar	0.733	0.479	0.517
2022	71-04-032-036	biochar	1.062	0.8	0.595
2022	71-04-032-036	biochar	0.962	0.659	0.6
2022	71-04-032-036	biochar	0.643	0.359	0.517
2022	71-04-032-036	biochar	0.798	0.523	0.531
2022	71-04-032-036	biochar	0.751	0.535	0.485
2022	71-04-032-036	biochar	1.115	0.728	0.698
2022	71-04-032-036	biochar	0.748	0.518	0.487
2022	71-04-032-036	biochar	0.976	0.604	0.647
2022	71-04-032-036	biochar	1.13	0.804	0.677
2022	71-04-032-036	biochar	0.744	0.451	0.575
2022	71-04-032-036	biochar	0.912	0.644	0.514
2022	71-04-032-036	biochar	0.834	0.567	0.526
2022	71-04-032-036	biochar	0.912	0.541	0.581
2022	71-04-032-036	biochar	0.908	0.683	0.498
2022	71-04-032-036	biochar	1.013	0.822	0.443
2022	71-04-032-036	biochar	0.853	0.546	0.541
2022	71-04-032-036	biochar	1.603	1.184	0.513
2022	71-04-032-036	biochar	0.764	0.465	0.493
2022	71-05-016-020	biochar	0.834	0.579	0.532
2022	71-05-016-020	biochar	0.684	0.438	0.486
2022	71-05-016-020	biochar	1.002	0.793	0.555
2022	71-05-016-020	biochar	0.489	0.3	0.374
2022	71-05-016-020	biochar	0.574	0.361	0.419
2022	71-05-016-020	biochar	0.76	0.538	0.458
2022	71-05-016-020	biochar	0.715	0.491	0.449
2022	71-05-016-020	biochar	0.871	0.649	0.469
2022	71-05-016-020	biochar	0.808	0.544	0.494
2022	71-05-016-020	biochar	0.776	0.586	0.435
2022	71-05-016-020	biochar	0.789	0.513	0.531
2022	71-05-016-020	biochar	0.946	0.673	0.567
2022	71-05-016-020	biochar	0.755	0.446	0.505
2022	71-05-016-020	biochar	0.885	0.562	0.546
2022	71-05-016-020	biochar	0.793	0.507	0.498
2022	71-05-016-020	biochar	0.7	0.458	0.442
2022	71-05-016-020	biochar	0.799	0.481	0.534
2022	71-05-016-020	biochar	0.7	0.457	0.466
2022	71-05-016-020	biochar	0.896	0.64	0.533
2022	71-05-016-020	biochar	0.667	0.42	0.423
2022	71-05-032-036	biochar	0.745	0.443	0.523
2022	71-05-032-036	biochar	0.608	0.383	0.458
2022	71-05-032-036	biochar	0.651	0.465	0.407
2022	71-05-032-036	biochar	0.658	0.422	0.462
2022	71-05-032-036	biochar	0.859	0.589	0.56
2022	71-05-032-036	biochar	0.814	0.491	0.572
2022	71-05-032-036	biochar	0.914	0.686	0.504
2022	71-05-032-036	biochar	0.749	0.54	0.449
2022	71-05-032-036	biochar	0.576	0.441	0.333
2022	71-05-032-036	biochar	0.711	0.476	0.46
2022	71-05-032-036	biochar	0.767	0.558	0.4
2022	71-05-032-036	biochar	0.898	0.52	0.663
2022	71-05-032-036	biochar	1.17	1.043	0.371
2022	71-05-032-036	biochar	0.75	0.508	0.459
2022	71-05-032-036	biochar	1.042	0.728	0.572
2022	71-05-032-036	biochar	0.933	0.855	0.411
2022	71-05-032-036	biochar	0.902	0.68	0.495
2022	71-05-032-036	biochar	0.636	0.383	0.469
2022	71-05-032-036	biochar	0.739	0.562	0.439
2022	71-05-032-036	biochar	0.776	0.505	0.507
2022	71-06-015-020	control	0.625	0.428	0.438
2022	71-06-015-020	control	0.668	0.469	0.434
2022	71-06-015-020	control	0.592	0.372	0.444
2022	71-06-015-020	control	0.624	0.448	0.394
2022	71-06-015-020	control	0.767	0.482	0.569
2022	71-06-015-020	control	0.634	0.393	0.464
2022	71-06-015-020	control	0.56	0.35	0.395
2022	71-06-015-020	control	1.676	1.269	0.538
2022	71-06-015-020	control	0.719	0.454	0.492
2022	71-06-015-020	control	0.794	0.6	0.429
2022	71-06-015-020	control	0.917	0.663	0.531
2022	71-06-015-020	control	0.773	0.583	0.48
2022	71-06-015-020	control	0.657	0.449	0.461
2022	71-06-015-020	control	0.808	0.519	0.534
2022	71-06-015-020	control	2.167	1.508	0.701
2022	71-06-015-020	control	0.984	0.64	0.631
2022	71-06-015-020	control	0.647	0.45	0.415
2022	71-06-015-020	control	1.795	1.08	0.578
2022	71-06-015-020	control	0.516	0.325	0.362
2022	71-06-015-020	control	0.724	0.511	0.464
2022	71-06-032-036	control	0.761	0.466	0.56
2022	71-06-032-036	control	0.991	0.797	0.529
2022	71-06-032-036	control	0.677	0.382	0.575
2022	71-06-032-036	control	0.685	0.456	0.474
2022	71-06-032-036	control	0.809	0.522	0.552
2022	71-06-032-036	control	0.753	0.5	0.501
2022	71-06-032-036	control	0.891	0.608	0.566
2022	71-06-032-036	control	0.781	0.521	0.522
2022	71-06-032-036	control	0.981	0.614	0.662
2022	71-06-032-036	control	0.717	0.46	0.488
2022	71-06-032-036	control	0.817	0.493	0.572
2022	71-06-032-036	control	0.756	0.527	0.499
2022	71-06-032-036	control	0.746	0.437	0.544
2022	71-06-032-036	control	0.957	0.619	0.662
2022	71-06-032-036	control	0.533	0.326	0.384
2022	71-06-032-036	control	0.485	0.286	0.387
2022	71-06-032-036	control	0.736	0.47	0.504
2022	71-06-032-036	control	0.705	0.411	0.535
2022	71-06-032-036	control	0.739	0.465	0.477
2022	71-06-032-036	control	0.626	0.37	0.472
2022	71-07-017-021	control	0.669	0.468	0.416
2022	71-07-017-021	control	0.726	0.518	0.451
2022	71-07-017-021	control	0.673	0.476	0.456
2022	71-07-017-021	control	0.62	0.408	0.428
2022	71-07-017-021	control	0.511	0.323	0.374
2022	71-07-017-021	control	0.765	0.546	0.476
2022	71-07-017-021	control	0.569	0.364	0.405
2022	71-07-017-021	control	0.51	0.321	0.348
2022	71-07-017-021	control	0.678	0.423	0.47
2022	71-07-017-021	control	0.749	0.498	0.482
2022	71-07-017-021	control	0.684	0.425	0.47
2022	71-07-017-021	control	0.81	0.572	0.494
2022	71-07-017-021	control	1.248	0.941	0.396
2022	71-07-017-021	control	0.891	0.567	0.568
2022	71-07-017-021	control	0.66	0.392	0.482
2022	71-07-017-021	control	0.81	0.597	0.422
2022	71-07-017-021	control	1.057	0.813	0.502
2022	71-07-017-021	control	0.577	0.396	0.367
2022	71-07-017-021	control	0.729	0.469	0.494
2022	71-07-017-021	control	0.746	0.482	0.458
2022	71-07-032-036	control	0.837	0.611	0.505
2022	71-07-032-036	control	0.848	0.572	0.576
2022	71-07-032-036	control	0.93	0.676	0.589
2022	71-07-032-036	control	0.882	0.566	0.625
2022	71-07-032-036	control	0.767	0.533	0.51
2022	71-07-032-036	control	0.875	0.645	0.527
2022	71-07-032-036	control	0.745	0.505	0.492
2022	71-07-032-036	control	0.711	0.432	0.541
2022	71-07-032-036	control	0.751	0.474	0.549
2022	71-07-032-036	control	0.741	0.446	0.532
2022	71-07-032-036	control	0.803	0.539	0.51
2022	71-07-032-036	control	0.776	0.516	0.518
2022	71-07-032-036	control	0.883	0.557	0.565
2022	71-07-032-036	control	0.956	0.622	0.596
2022	71-07-032-036	control	0.779	0.605	0.449
2022	71-07-032-036	control	2.858	2.079	0.931
2022	71-07-032-036	control	0.997	1.134	0.313
2022	71-07-032-036	control	1.117	0.642	0.784
2022	71-07-032-036	control	0.888	0.565	0.553
2022	71-07-032-036	control	0.84	0.901	0.262
2022	71-08-016-020	biochar	0.886	0.622	0.564
2022	71-08-016-020	biochar	1.027	0.799	0.517
2022	71-08-016-020	biochar	1.236	0.994	0.392
2022	71-08-016-020	biochar	0.663	0.443	0.442
2022	71-08-016-020	biochar	0.889	0.53	0.617
2022	71-08-016-020	biochar	0.734	0.467	0.517
2022	71-08-016-020	biochar	0.59	0.357	0.449
2022	71-08-016-020	biochar	0.957	0.855	0.3
2022	71-08-016-020	biochar	0.752	0.459	0.531
2022	71-08-016-020	biochar	0.931	0.688	0.517
2022	71-08-016-020	biochar	0.809	0.6	0.457
2022	71-08-016-020	biochar	0.902	0.953	0.281
2022	71-08-016-020	biochar	0.568	0.361	0.404
2022	71-08-016-020	biochar	0.847	0.695	0.401
2022	71-08-016-020	biochar	0.693	0.535	0.42
2022	71-08-016-020	biochar	0.573	0.366	0.393
2022	71-08-016-020	biochar	1.052	0.823	0.558
2022	71-08-016-020	biochar	0.682	0.474	0.428
2022	71-08-016-020	biochar	0.561	0.361	0.388
2022	71-08-016-020	biochar	0.705	0.462	0.473
2022	71-08-032-036	biochar	0.767	0.514	0.539
2022	71-08-032-036	biochar	0.988	0.664	0.596
2022	71-08-032-036	biochar	1.005	0.752	0.567
2022	71-08-032-036	biochar	0.846	0.579	0.563
2022	71-08-032-036	biochar	0.649	0.423	0.449
2022	71-08-032-036	biochar	0.88	0.637	0.5
2022	71-08-032-036	biochar	0.882	0.701	0.485
2022	71-08-032-036	biochar	0.584	0.417	0.344
2022	71-08-032-036	biochar	0.848	0.545	0.55
2022	71-08-032-036	biochar	0.874	0.898	0.355
2022	71-08-032-036	biochar	0.751	0.482	0.514
2022	71-08-032-036	biochar	0.693	0.507	0.404
2022	71-08-032-036	biochar	0.865	0.608	0.494
2022	71-08-032-036	biochar	0.711	0.403	0.539
2022	71-08-032-036	biochar	0.935	0.809	0.393
2022	71-08-032-036	biochar	0.692	0.444	0.459
2022	71-08-032-036	biochar	0.829	0.547	0.501
2022	71-08-032-036	biochar	0.719	0.473	0.47
2022	71-08-032-036	biochar	0.821	0.726	0.335
2022	71-08-032-036	biochar	0.771	0.519	0.455
2022	71-09-016-020	biochar	0.902	0.693	0.51
2022	71-09-016-020	biochar	0.974	0.648	0.633
2022	71-09-016-020	biochar	0.936	0.589	0.654
2022	71-09-016-020	biochar	0.707	0.452	0.509
2022	71-09-016-020	biochar	0.603	0.332	0.479
2022	71-09-016-020	biochar	0.698	0.59	0.39
2022	71-09-016-020	biochar	0.73	0.474	0.48
2022	71-09-016-020	biochar	0.646	0.407	0.462
2022	71-09-016-020	biochar	0.693	0.457	0.449
2022	71-09-016-020	biochar	1.018	0.65	0.656
2022	71-09-016-020	biochar	0.748	0.471	0.547
2022	71-09-016-020	biochar	0.87	0.573	0.539
2022	71-09-016-020	biochar	0.768	0.436	0.569
2022	71-09-016-020	biochar	0.728	0.49	0.449
2022	71-09-016-020	biochar	0.828	0.584	0.482
2022	71-09-016-020	biochar	0.766	0.447	0.569
2022	71-09-016-020	biochar	0.69	0.438	0.48
2022	71-09-016-020	biochar	0.785	0.762	0.243
2022	71-09-016-020	biochar	0.857	0.499	0.607
2022	71-09-016-020	biochar	0.783	0.539	0.476
2022	71-09-032-036	biochar	0.846	0.574	0.55
2022	71-09-032-036	biochar	0.832	0.549	0.572
2022	71-09-032-036	biochar	0.574	0.325	0.474
2022	71-09-032-036	biochar	1.072	0.696	0.678
2022	71-09-032-036	biochar	0.987	0.592	0.671
2022	71-09-032-036	biochar	0.875	0.585	0.529
2022	71-09-032-036	biochar	1	0.58	0.702
2022	71-09-032-036	biochar	0.918	0.577	0.613
2022	71-09-032-036	biochar	0.682	0.444	0.452
2022	71-09-032-036	biochar	1.284	1.056	0.408
2022	71-09-032-036	biochar	0.989	1.024	0.31
2022	71-09-032-036	biochar	0.877	0.728	0.411
2022	71-09-032-036	biochar	1.069	0.767	0.538
2022	71-09-032-036	biochar	0.702	0.425	0.517
2022	71-09-032-036	biochar	0.763	0.49	0.513
2022	71-09-032-036	biochar	0.763	0.519	0.463
2022	71-09-032-036	biochar	0.877	0.613	0.537
2022	71-09-032-036	biochar	0.811	0.551	0.521
2022	71-09-032-036	biochar	1.252	1.043	0.398
2022	71-09-032-036	biochar	1.078	0.956	0.442
2022	71-10-016-020	compost	0.791	0.555	0.5
2022	71-10-016-020	compost	0.839	0.546	0.556
2022	71-10-016-020	compost	0.834	0.6	0.503
2022	71-10-016-020	compost	0.704	0.469	0.482
2022	71-10-016-020	compost	0.667	0.411	0.491
2022	71-10-016-020	compost	1.034	0.737	0.63
2022	71-10-016-020	compost	0.531	0.341	0.383
2022	71-10-016-020	compost	0.707	0.447	0.455
2022	71-10-016-020	compost	0.706	0.476	0.452
2022	71-10-016-020	compost	0.798	0.539	0.505
2022	71-10-016-020	compost	0.728	0.523	0.448
2022	71-10-016-020	compost	0.803	0.553	0.503
2022	71-10-016-020	compost	0.803	0.489	0.554
2022	71-10-016-020	compost	0.664	0.568	0.344
2022	71-10-016-020	compost	0.658	0.405	0.46
2022	71-10-016-020	compost	0.782	0.472	0.55
2022	71-10-016-020	compost	0.817	0.716	0.398
2022	71-10-016-020	compost	0.826	0.576	0.475
2022	71-10-016-020	compost	0.665	0.346	0.522
2022	71-10-032-036	compost	0.705	0.44	0.521
2022	71-10-032-036	compost	0.677	0.386	0.507
2022	71-10-032-036	compost	1.059	0.726	0.64
2022	71-10-032-036	compost	0.619	0.364	0.457
2022	71-10-032-036	compost	0.913	0.773	0.451
2022	71-10-032-036	compost	1.251	0.95	0.397
2022	71-10-032-036	compost	0.754	0.415	0.591
2022	71-10-032-036	compost	0.904	0.631	0.493
2022	71-10-032-036	compost	0.771	0.442	0.593
2022	71-10-032-036	compost	0.738	0.449	0.499
2022	71-10-032-036	compost	0.877	0.537	0.588
2022	71-10-032-036	compost	0.826	0.513	0.592
2022	71-10-032-036	compost	0.681	0.396	0.5
2022	71-10-032-036	compost	0.922	0.564	0.623
2022	71-10-032-036	compost	0.686	0.423	0.494
2022	71-10-032-036	compost	0.782	0.527	0.475
2022	71-10-032-036	compost	0.829	0.87	0.258
2022	71-10-032-036	compost	1.64	1.47	0.527
2022	71-10-032-036	compost	0.596	0.359	0.403
2022	71-10-032-036	compost	0.645	0.387	0.439
2022	71-11-016-020	compost	0.869	0.575	0.573
2022	71-11-016-020	compost	0.686	0.452	0.453
2022	71-11-016-020	compost	0.745	0.491	0.491
2022	71-11-016-020	compost	0.809	0.503	0.562
2022	71-11-016-020	compost	0.834	0.527	0.529
2022	71-11-016-020	compost	0.835	0.599	0.466
2022	71-11-016-020	compost	0.756	0.497	0.509
2022	71-11-016-020	compost	0.737	0.443	0.53
2022	71-11-016-020	compost	1.796	1.238	0.577
2022	71-11-016-020	compost	0.757	0.552	0.435
2022	71-11-016-020	compost	0.757	0.436	0.57
2022	71-11-016-020	compost	1.105	1.021	0.349
2022	71-11-016-020	compost	0.782	0.452	0.546
2022	71-11-016-020	compost	1.272	0.911	0.404
2022	71-11-016-020	compost	0.681	0.519	0.355
2022	71-11-016-020	compost	0.906	0.58	0.589
2022	71-11-016-020	compost	0.791	0.527	0.482
2022	71-11-016-020	compost	1.093	0.65	0.747
2022	71-11-016-020	compost	1.571	1.08	0.503
2022	71-11-016-020	compost	0.638	0.409	0.431
2022	71-12-017-021	control	0.57	0.396	0.38
2022	71-12-017-021	control	0.806	0.599	0.489
2022	71-12-017-021	control	0.823	0.526	0.568
2022	71-12-017-021	control	0.636	0.468	0.392
2022	71-12-017-021	control	0.577	0.405	0.376
2022	71-12-017-021	control	0.681	0.502	0.42
2022	71-12-017-021	control	0.88	0.64	0.549
2022	71-12-017-021	control	0.763	0.494	0.49
2022	71-12-017-021	control	0.665	0.438	0.46
2022	71-12-017-021	control	0.814	0.58	0.467
2022	71-12-017-021	control	0.709	0.465	0.469
2022	71-12-017-021	control	0.637	0.43	0.425
2022	71-12-017-021	control	0.628	0.458	0.387
2022	71-12-017-021	control	0.654	0.421	0.461
2022	71-12-017-021	control	0.721	0.518	0.437
2022	71-12-017-021	control	0.629	0.42	0.414
2022	71-12-017-021	control	0.802	0.523	0.533
2022	71-12-017-021	control	0.672	0.469	0.43
2022	71-12-017-021	control	0.894	0.624	0.547
2022	71-12-017-021	control	0.651	0.419	0.444
2022	71-13-016-020	control	0.822	0.555	0.547
2022	71-13-016-020	control	0.737	0.506	0.489
2022	71-13-016-020	control	0.881	0.753	0.458
2022	71-13-016-020	control	0.842	0.565	0.585
2022	71-13-016-020	control	0.801	0.452	0.631
2022	71-13-016-020	control	0.777	0.431	0.649
2022	71-13-016-020	control	0.853	0.559	0.543
2022	71-13-016-020	control	0.813	0.511	0.532
2022	71-13-016-020	control	0.696	0.354	0.626
2022	71-13-016-020	control	1.281	0.872	0.406
2022	71-13-016-020	control	0.733	0.411	0.549
2022	71-13-016-020	control	0.685	0.463	0.441
2022	71-13-016-020	control	0.538	0.389	0.338
2022	71-13-016-020	control	0.724	0.446	0.485
2022	71-13-016-020	control	0.922	0.594	0.576
2022	71-13-016-020	control	0.96	0.622	0.585
2022	71-13-016-020	control	0.578	0.363	0.406
2022	71-13-016-020	control	0.618	0.395	0.393
2022	71-13-016-020	control	0.681	0.382	0.499
2022	71-13-016-020	control	2.235	1.451	0.722

## Sheet: Tabelle2
Position
top
top
top
top
top
top
top
top
top
top
top
top
top
top
top
top
top
top
top
top
top
middle
middle
middle
middle
middle
middle
middle
middle
middle
middle
middle
middle
middle
middle
middle
middle
middle
middle
middle
top
top
top
top
top
top
top
top
top
top
top
top
top
top
top
top
top
top
top
top
middle
middle
middle
middle
middle
middle
middle
middle
middle
middle
middle
middle
middle
middle
middle
middle
middle
middle
top
top
top
top
top
top
top
top
top
top
top
top
top
top
top
top
top
top
top
top
middle
middle
middle
middle
middle
middle
middle
middle
middle
middle
middle
middle
middle
middle
middle
middle
middle
middle
middle
middle
top
top
top
top
top
top
top
top
top
top
top
top
top
top
top
top
top
top
top
middle
middle
middle
middle
middle
middle
middle
middle
middle
middle
middle
middle
middle
middle
middle
middle
middle
middle
middle
middle
top
top
top
top
top
top
top
top
top
top
top
top
top
top
top
top
top
top
top
middle
middle
middle
middle
middle
middle
middle
middle
middle
middle
middle
middle
middle
middle
middle
middle
middle
middle
middle
middle
top
top
top
top
top
top
top
top
top
top
top
top
top
top
top
top
top
top
top
top
middle
middle
middle
middle
middle
middle
middle
middle
middle
middle
middle
middle
middle
middle
middle
middle
middle
middle
middle
middle
top
top
top
top
top
top
top
top
top
top
top
top
top
top
top
top
top
top
top
top
middle
middle
middle
middle
middle
middle
middle
middle
middle
middle
middle
middle
middle
middle
middle
middle
middle
middle
middle
middle
top
top
top
top
top
top
top
top
top
top
top
top
top
top
top
top
top
top
top
top
middle
middle
middle
middle
middle
middle
middle
middle
middle
middle
middle
middle
middle
middle
middle
middle
middle
middle
middle
middle
top
top
top
top
top
top
top
top
top
top
top
top
top
top
top
top
top
top
top
top
middle
middle
middle
middle
middle
middle
middle
middle
middle
middle
middle
middle
middle
middle
middle
middle
middle
middle
middle
middle
top
top
top
top
top
top
top
top
top
top
top
top
top
top
top
top
top
top
top
top
middle
middle
middle
middle
middle
middle
middle
middle
middle
middle
middle
middle
middle
middle
middle
middle
middle
middle
middle
middle
top
top
top
top
top
top
top
top
top
top
top
top
top
top
top
top
top
top
top
top
middle
middle
middle
middle
middle
middle
middle
middle
middle
middle
middle
middle
middle
middle
middle
middle
middle
middle
middle
top
top
top
top
top
top
top
top
top
top
top
top
top
top
top
top
top
top
top
top
middle
middle
middle
middle
middle
middle
middle
middle
middle
middle
middle
middle
middle
middle
middle
middle
middle
middle
middle
top
top
top
top
top
top
top
top
top
top
top
top
top
top
top
top
top
top
top
top
top
middle
middle
middle
middle
middle
middle
middle
middle
middle
middle
middle
middle
middle
middle
middle
middle
middle
middle
middle
middle
top
top
top
top
top
top
top
top
top
top
top
top
top
top
top
top
top
top
top
top
middle
middle
middle
middle
middle
middle
middle
middle
middle
middle
middle
middle
middle
middle
middle
middle
middle
middle
middle
middle
top
top
top
top
top
top
top
top
top
top
top
top
top
top
top
top
top
top
top
top
middle
middle
middle
middle
middle
middle
middle
middle
middle
middle
middle
middle
middle
middle
middle
middle
middle
middle
middle
middle
top
top
top
top
top
top
top
top
top
top
top
top
top
top
top
top
top
top
top
top
middle
middle
middle
middle
middle
middle
middle
middle
middle
middle
middle
middle
middle
middle
middle
middle
middle
middle
middle
middle
top
top
top
top
top
top
top
top
top
top
top
top
top
top
top
top
top
top
top
top
middle
middle
middle
middle
middle
middle
middle
middle
middle
middle
middle
middle
middle
middle
middle
middle
middle
middle
middle
middle
top
top
top
top
top
top
top
top
top
top
top
top
top
top
top
top
top
top
top
top
middle
middle
middle
middle
middle
middle
middle
middle
middle
middle
middle
middle
middle
middle
middle
middle
middle
middle
middle
middle
top
top
top
top
top
top
top
top
top
top
top
top
top
top
top
top
top
top
top
top
middle
middle
middle
middle
middle
middle
middle
middle
middle
middle
middle
middle
middle
middle
middle
middle
middle
middle
middle
middle
top
top
top
top
top
top
top
top
top
top
top
top
top
top
top
top
top
top
top
top
middle
middle
middle
middle
middle
middle
middle
middle
middle
middle
middle
middle
middle
middle
middle
middle
middle
middle
middle
middle
top
top
top
top
top
top
top
top
top
top
top
top
top
top
top
top
top
top
top
middle
middle
middle
middle
middle
middle
middle
middle
middle
middle
middle
middle
middle
middle
middle
middle
middle
middle
middle
middle
top
top
top
top
top
top
top
top
top
top
top
top
top
top
top
top
top
top
top
top
top
top
top
top
top
top
top
top
top
top
top
top
top
top
top
top
top
top
top
top
top
top
top
top
top
top
top
top
top
top
top
top
top
top
top
top
top
top
top
top
