# Supplementary material for: Deep incorporation of organic amendments into soils of a ‘Calardis Musqué’ vineyard: effects on greenhouse gas emissions, vine vigor, and grape quality
Source: Front Plant Sci. 2023 Nov 16;14:1253458. doi: 10.3389/fpls.2023.1253458 (PMC10687477; doi:10.3389/fpls.2023.1253458)
Supplement: Supplementary file 7 [file Table_7.xlsx]

## Sheet: Tabelle1
Supplementary Table 7. Results of 3D scans performed in the years 2021-2022 with grapevines grown on the different organic amendments (OA). BN=berry number; MBD=mean berry diameter; MBV=mean berry volume; TBV=total berry volume; BC=convex hull volume of a bunch; BW= bunch width; BL= bunch length.
year	plant-ID	OA	BN	MBD	MBV	TBV	BC	BW	BL
2021	71-02-016-020	compost	206	11.0312	736.496	151718	538702	113.202	133.773
2021	71-02-016-020	compost	206	10.6409	684.587	141025	725271	134.632	147.889
2021	71-02-016-020	compost	205	12.2238	1004.93	206010	852558	123.54	167.832
2021	71-02-032-036	compost	222	11.1095	764.783	169782	740245	131.646	161.369
2021	71-02-032-036	compost	278	11.2641	787.492	218923	964450	139.7	158.931
2021	71-02-032-036	compost	253	11.5413	846.992	214289	856173	122.867	153.483
2021	71-03-016-020	compost	270	12.2171	994.137	268417	1072470	143.542	156.502
2021	71-03-016-020	compost	163	11.7244	891.593	145330	504402	104.28	131.757
2021	71-03-016-020	compost	181	11.3959	829.451	150131	576821	102.928	152.193
2021	71-03-031-035	compost	218	12.0147	955.3	208255	827730	127.949	162.37
2021	71-03-031-035	compost	120	12.3681	1020.65	122478	392539	86.6222	135.081
2021	71-03-031-035	compost	112	11.8735	909.008	101809	328925	99.0516	114.903
2021	71-04-016-020	biochar	233	11.515	854.344	199062	821920	112.838	142.259
2021	71-04-016-020	biochar	182	12.2269	1012.16	184213	889364	118.702	144.934
2021	71-04-016-020	biochar	145	11.8166	894.611	129719	403532	87.3897	142.049
2021	71-04-032-036	biochar	146	11.6057	897.746	131071	712444	132.67	141.75
2021	71-04-032-036	biochar	232	11.4757	837.9	194393	866094	146.514	135.421
2021	71-04-032-036	biochar	178	11.0399	739.699	131667	544367	120.58	137.415
2021	71-05-016-020	biochar	127	11.1574	752.689	95591.5	265296	83.0691	110.951
2021	71-05-016-020	biochar	138	12.3389	1025.67	141542	499074	106.696	147.541
2021	71-05-016-020	biochar	166	11.7688	898.725	149188	524806	99.2774	138.003
2021	71-05-032-036	biochar	249	11.4905	835.461	208030	1067340	140.838	162.247
2021	71-05-032-036	biochar	162	10.751	700.249	113440	470399	95.101	138.745
2021	71-05-032-036	biochar	229	11.8031	907.787	207883	830700	137.864	150.858
2021	71-06-015-020	control	175	11.0059	736.42	128874	466610	104.187	113.375
2021	71-06-015-020	control	178	12.7685	1127.54	200702	642371	127.12	133.052
2021	71-06-015-020	control	302	12.3341	1025.01	309553	1208870	141.982	199.116
2021	71-06-032-036	control	125	11.878	910.023	113753	321293	84.1952	132.243
2021	71-06-032-036	control	220	11.4046	819.461	180282	741977	150.452	178.9
2021	71-06-032-036	control	208	12.235	996.569	207286	707462	134.651	125.277
2021	71-07-017-021	control	121	11.6618	881.916	106712	461608	107.762	135.653
2021	71-07-017-021	control	129	12.1818	993.299	128136	520424	114.848	135.219
2021	71-07-017-021	control	81	13.4199	1304.94	105700	291284	91.9284	106.323
2021	71-07-032-036	control	156	11.5953	867.835	135382	593526	125.9	133.689
2021	71-07-032-036	control	104	11.5243	830.237	86344.6	357996	93.6562	139.301
2021	71-07-032-036	control	121	12.0515	945.672	114426	337547	105.912	109.317
2021	71-08-016-020	biochar	220	12.1068	965.581	212428	789630	132.705	137.529
2021	71-08-016-020	biochar	149	12.0603	954.547	142228	512825	101.459	137.887
2021	71-08-016-020	biochar	101	13.1516	1243.51	125595	366952	102.173	120.375
2021	71-08-032-036	biochar	149	11.5978	863.61	128678	625597	122.226	138.287
2021	71-08-032-036	biochar	82	13.5235	1324	108568	310165	88.4377	117.217
2021	71-08-032-036	biochar	108	12.0065	943.983	101950	341681	93.5703	132.224
2021	71-09-016-020	biochar	206	11.4619	830.229	171027	853728	130.172	147.172
2021	71-09-016-020	biochar	252	12.2582	1020.69	257214	1042970	124.753	168.692
2021	71-09-016-020	biochar	164	11.9004	927.137	152051	507500	114.929	125.91
2021	71-09-032-036	biochar	153	11.2626	780.701	119447	434243	96.0833	131.393
2021	71-09-032-036	biochar	197	11.4414	822.871	162106	713787	123.285	157.856
2021	71-09-032-036	biochar	245	11.9166	948.23	232316	998263	129.447	143.683
2021	71-10-016-020	compost	186	11.9494	942.205	175250	758656	121.477	163.831
2021	71-10-016-020	compost	123	11.8783	922.884	113515	454575	96.7562	143.658
2021	71-10-032-036	compost	163	12.5302	1084.68	176802	623875	125.291	139.525
2021	71-10-032-036	compost	199	12.2991	1028.37	204646	787555	120.798	150.209
2021	71-10-032-036	compost	219	12.1572	980.552	214741	739151	129.758	144.786
2021	71-11-016-020	compost	175	11.6908	875.945	153290	592406	107.481	147.335
2021	71-11-016-020	compost	177	11.4226	815.948	144423	603038	122.692	104.668
2021	71-11-016-020	compost	128	12.1572	975	124800	360497	95.6025	118.125
2021	71-11-032-036	compost	157	12.0464	981.417	154083	683661	128.146	112.137
2021	71-11-032-036	compost	101	12.8665	1136.67	114803	265162	83.7214	111.914
2021	71-11-032-036	compost	121	12.2664	1017.28	123091	444580	99.4393	125.307
2021	71-12-017-021	control	171	11.4409	835.789	142920	621181	115.722	150.218
2021	71-12-017-021	control	221	11.7805	886.09	195826	968763	143.413	154.589
2021	71-12-017-021	control	289	11.1128	768.449	222082	905373	140.536	150.65
2021	71-12-033-036	control	195	12.0411	949.217	185097	687675	127.71	134.126
2021	71-12-033-036	control	213	11.5878	875.301	186439	768125	123.131	141.417
2021	71-12-033-036	control	189	10.6232	667.939	126240	589950	125.15	145.291
2021	71-13-016-020	control	237	12.4891	1072.73	254237	1046360	141.161	160.7
2021	71-13-016-020	control	261	12.3693	1032.09	269376	1158150	148.745	154.289
2021	71-13-016-020	control	138	12.126	976.146	134708	446353	104.336	145.634
2021	71-13-033-036	control	143	12.5265	1069.38	152921	455128	101.864	144.131
2021	71-13-033-036	control	175	11.2251	765.396	133944	461921	114.925	135.092
2021	71-13-033-036	control	128	12.2128	985.36	126126	376338	108.494	117.305
2022	71-02-016-020	compost	168	12.2798	1014.12	170372	752582	150.828	102.387
2022	71-02-016-020	compost	178	9.22192	427.016	76008.8	360095	96.836	105.306
2022	71-02-016-020	compost	189	11.1824	758.293	143317	577222	100.301	159.819
2022	71-02-032-036	compost	116	11.1622	747.21	86676.3	266233	84.2136	107.18
2022	71-02-032-036	compost	131	12.6173	1073.13	140580	355702	76.7462	155.628
2022	71-02-032-036	compost	109	12.7437	1103.67	120300	322614	80.932	125.703
2022	71-03-016-020	compost	185	9.90618	527.741	97632.1	393121	102.284	141.08
2022	71-03-016-020	compost	158	8.93838	392.177	61964	317024	91.5659	106.907
2022	71-03-016-020	compost	68	12.6978	1092.56	74294.2	207103	71.9375	114.966
2022	71-03-031-035	compost	215	11.2036	771.832	165944	712798	103.516	147.669
2022	71-03-031-035	compost	169	12.586	1074.29	181556	609214	107.551	136.641
2022	71-03-031-035	compost	200	12.8569	1154.96	230991	808172	125.274	142.141
2022	71-04-016-020	biochar	191	11.5638	827.752	158101	652546	116.685	156.423
2022	71-04-016-020	biochar	177	10.747	678.708	120131	595257	110.976	117.969
2022	71-04-016-020	biochar	99	13.418	1301.18	128817	413918	89.7558	140.282
2022	71-04-032-036	biochar	271	10.4887	627.414	170029	821857	129.274	134.784
2022	71-04-032-036	biochar	152	10.6054	652.688	99208.5	356724	107.281	101.43
2022	71-04-032-036	biochar	83	13.7242	1396.8	115935	308399	102.333	105.641
2022	71-05-016-020	biochar	179	9.93296	536.403	96016.2	447782	96.2353	151.021
2022	71-05-016-020	biochar	107	12.3188	1007.84	107838	301778	83.0544	115.594
2022	71-05-016-020	biochar	91	10.9049	713.242	64905	175723	72.121	98.4681
2022	71-05-032-036	biochar	185	10.2732	589.346	109029	511831	106.782	125.406
2022	71-05-032-036	biochar	108	10.4562	623.373	67324.3	230468	89.251	111.724
2022	71-05-032-036	biochar	202	11.2057	754.191	152347	522531	110.826	129.728
2022	71-06-015-020	control	172	9.96775	541.921	93210.5	490084	91.0662	134.111
2022	71-06-015-020	control	134	11.9966	934.105	125170	423252	105.761	105.199
2022	71-06-015-020	control	272	10.1738	577.542	157092	751280	116.638	168.141
2022	71-06-032-036	control	168	11.466	817.599	137357	463361	94.9642	135.643
2022	71-06-032-036	control	99	12.4121	1039.64	102924	305706	94.7864	108.611
2022	71-06-032-036	control	139	10.7549	669.663	93083.2	370818	79.9521	141.295
2022	71-07-017-021	control	227	9.85659	521.073	118284	650903	110.943	142.029
2022	71-07-017-021	control	125	11.7483	877.231	109654	473949	95.6307	149.763
2022	71-07-017-021	control	161	10.5861	637.343	102612	505835	111.355	138.575
2022	71-07-032-036	control	190	9.93357	529.761	100655	366940	93.886	127.017
2022	71-07-032-036	control	106	9.84954	524.685	55616.6	172221	69.3374	106.226
2022	71-07-032-036	control	121	12.414	1028.79	124484	348566	94.2708	122.667
2022	71-08-016-020	biochar	227	10.7854	681.065	154602	639473	119.914	139.322
2022	71-08-016-020	biochar	139	10.419	607.381	84425.9	383412	116.476	87.8141
2022	71-08-016-020	biochar	114	12.5366	1065.23	121436	331284	87.0695	111.657
2022	71-08-032-036	biochar	96	11.5153	835.183	80177.5	251222	69.5895	118.117
2022	71-08-032-036	biochar	100	11.6268	850.676	85067.6	323688	89.9825	125.972
2022	71-08-032-036	biochar	138	13.5035	1325.99	182987	513737	104.015	124.238
2022	71-09-016-020	biochar	135	11.6766	851.764	114988	351505	81.137	141.747
2022	71-09-016-020	biochar	175	10.652	658.291	115201	486834	91.5201	142.779
2022	71-09-016-020	biochar	251	11.5208	824.209	206877	808826	123.173	159.464
2022	71-10-016-020	compost	126	11.4481	810.66	102143	316877	84.3908	128.698
2022	71-10-016-020	compost	167	11.1597	751.172	125446	563172	101.577	151.766
2022	71-10-016-020	compost	117	11.7806	890.472	104185	338909	92.536	116.602
2022	71-10-032-036	compost	240	10.7692	674.009	161762	706022	113.082	141.193
2022	71-10-032-036	compost	103	10.8036	674.577	69481.4	232988	83.3453	95.5519
2022	71-10-032-036	compost	131	9.79159	506.903	66404.2	298164	75.7431	128.953
2022	71-11-016-020	compost	123	8.59793	341.289	41978.6	223530	77.3554	117.019
2022	71-11-016-020	compost	84	11.063	732.77	61552.7	181103	91.8582	81.7725
2022	71-11-016-020	compost	125	8.55863	340.301	42537.6	222608	73.9225	117.069
2022	71-12-017-021	control	167	11.7912	878.774	146755	525774	101.149	148.549
2022	71-12-017-021	control	121	11.8223	886.314	107244	286743	80.6418	113.436
2022	71-12-017-021	control	132	12.2163	979.113	129243	362807	95.7767	123.808
2022	71-13-016-020	control	123	10.7255	674.419	82953.5	306126	92.5661	98.7213
2022	71-13-016-020	control	147	11.1932	755.586	111071	348160	99.2038	113.207
2022	71-13-016-020	control	116	10.8815	690.931	80148	310293	85.0313	123.313

## Sheet: Tabelle2
Position
top
top
top
middle
middle
middle
top
top
top
middle
middle
middle
top
top
top
middle
middle
middle
top
top
top
middle
middle
middle
top
top
top
middle
middle
middle
top
top
top
middle
middle
middle
top
top
top
middle
middle
middle
top
top
top
middle
middle
middle
top
top
middle
middle
middle
top
top
top
middle
middle
middle
top
top
top
middle
middle
middle
top
top
top
middle
middle
middle
top
top
top
middle
middle
middle
top
top
top
middle
middle
middle
top
top
top
middle
middle
middle
top
top
top
middle
middle
middle
top
top
top
middle
middle
middle
top
top
top
middle
middle
middle
top
top
top
middle
middle
middle
top
top
top
top
top
top
middle
middle
middle
top
top
top
top
top
top
top
top
top
