# Supplementary material for: Deep incorporation of organic amendments into soils of a ‘Calardis Musqué’ vineyard: effects on greenhouse gas emissions, vine vigor, and grape quality
Source: Front Plant Sci. 2023 Nov 16;14:1253458. doi: 10.3389/fpls.2023.1253458 (PMC10687477; doi:10.3389/fpls.2023.1253458)
Supplement: Supplementary file 8 [file Table_8.xlsx]

## Sheet: Tabelle1
Supplementary Table 8. Grape quality parameters assessed over the years 2019-2022 for grapevines grown on the different organic amendments (OA).
year	plant-ID	OA	pH	titratable acidity	YAN	glucose	fructose
2019	71-02-008-011	compost	3.3	6.4	43	92.2	104.1
2019	71-02-016-020	compost	3.32	7.5	49	81.3	91.9
2019	71-02-032-036	compost	3.32	7.5	49	81.3	91.9
2019	71-02-049-053	compost	3.15	8.8	47	78.4	91
2019	71-02-062-066	compost	3.2	8	71	83.7	96.7
2019	71-02-077-080	compost	3.39	6.2	1	100.9	113
2019	71-02-084-086	compost	3.35	6.3	11	94.4	104.4
2019	71-03-009-011	compost	3.38	6.2	55	103.1	113.4
2019	71-03-016-020	compost	3.28	7.2	25	87.5	97.4
2019	71-03-031-035	compost	3.39	5.9	61	111.4	122.2
2019	71-03-047-050	compost	3.3	6.2	39	95.3	107
2019	71-03-062-065	compost	3.41	5.5	25	111.6	124.7
2019	71-03-078-081	compost	3.42	6.1	14	104	114.9
2019	71-03-085-087	compost	3.5	5.5	93	111.9	122.5
2019	71-04-010-012	biochar	3.42	5.7	70	97.7	109.8
2019	71-04-016-020	biochar	3.32	6.5	19	90.7	102.9
2019	71-04-032-036	biochar	3.34	6.8	10	92.1	102.9
2019	71-04-048-052	biochar	3.35	5.9	4	107.4	121.1
2019	71-04-063-067	biochar	3.36	6.2	10	100.8	113.8
2019	71-04-078-082	biochar	3.38	6.2	26	99.5	110.7
2019	71-04-085-087	biochar	3.4	6.4	59	97	106.6
2019	71-05-009-011	biochar	3.28	7.1	88	89.2	100
2019	71-05-016-020	biochar	3.28	6.8	23	90.7	103.2
2019	71-05-032-036	biochar	3.32	6.4	36	95.9	107.8
2019	71-05-048-052	biochar	3.43	5.6	34	114.3	126.8
2019	71-05-063-067	biochar	3.37	5.9	51	98.3	110.8
2019	71-05-078-082	biochar	3.36	6.2	49	93.7	104.4
2019	71-05-084-086	biochar	3.4	6	41	97.9	108.5
2019	71-06-009-012	control	3.32	6.8	39	87	97.2
2019	71-06-015-020	control	3.29	7.3	42	81.8	91.8
2019	71-06-032-036	control	3.38	6.2	54	96.5	107.4
2019	71-06-048-052	control	3.3	6.3	23	99.1	111.3
2019	71-06-063-067	control	3.29	7	28	87.6	99.5
2019	71-06-079-082	control	3.26	7.1	95	85.9	97.8
2019	71-06-084-086	control	3.32	6.3	39	92.2	103
2019	71-07-008-011	control	3.38	6.7	96	89.9	101.5
2019	71-07-017-021	control	3.32	6.9	29	90.8	103.1
2019	71-07-032-036	control	3.19	8.3	7	82.6	96.1
2019	71-07-048-052	control	3.19	7.6	74	89.9	102.5
2019	71-07-063-067	control	3.23	7.7	14	86.1	98.1
2019	71-07-078-081	control	3.27	7.5	84	84.9	97
2019	71-07-085-087	control	3.39	5.8	40	112.6	125.3
2020	71-02-008-011	compost	3.64	6.7	139	106	120.9
2020	71-02-016-020	compost	3.59	6.8	112	95.9	111.7
2020	71-02-032-036	compost	3.48	7	68	100.7	115.3
2020	71-02-049-053	compost	3.54	7.1	111	101.5	117.1
2020	71-02-062-066	compost	3.68	6.4	155	98.5	114.8
2020	71-02-077-080	compost	3.41	7	35	103.2	117.1
2020	71-02-084-086	compost	3.51	7.3	76	98.3	111.7
2020	71-03-009-011	compost	3.56	7.1	144	98.6	113.7
2020	71-03-016-020	compost	3.53	7.3	116	90.3	104.1
2020	71-03-031-035	compost	3.65	6.9	100	111.4	125.5
2020	71-03-047-050	compost	3.38	8.1	81	89.8	105.5
2020	71-03-062-065	compost	3.58	6.5	103	103.1	118.9
2020	71-03-078-081	compost	3.56	6.6	78	104.3	117.6
2020	71-03-085-087	compost	3.41	7.4	81	91.7	104.9
2020	71-04-010-012	biochar	3.37	7.4	103	81.4	94.7
2020	71-04-016-020	biochar	3.46	7.4	87	88.8	102.4
2020	71-04-032-036	biochar	3.54	6.8	67	98.9	111.6
2020	71-04-048-052	biochar	3.35	8.7	72	85.6	99.8
2020	71-04-063-067	biochar	3.49	6.5	64	98	111.1
2020	71-04-078-082	biochar	3.43	7.5	63	89.1	100.6
2020	71-04-085-087	biochar	3.38	7.2	62	90.5	102.6
2020	71-05-009-011	biochar	3.57	6.5	121	96.3	111.5
2020	71-05-016-020	biochar	3.62	6.5	105	105.8	121.1
2020	71-05-032-036	biochar	3.47	6.9	90	93.1	108.1
2020	71-05-048-052	biochar	3.2	9.7	94	75.1	92.1
2020	71-05-063-067	biochar	3.39	7.8	76	87.3	103.1
2020	71-05-078-082	biochar	3.46	7.2	76	95.1	107.4
2020	71-05-084-086	biochar	3.35	7.7	43	91.3	104.8
2020	71-06-009-012	control	3.48	7	119	83.6	97.7
2020	71-06-015-020	control	3.43	7.7	82	92.7	105.6
2020	71-06-032-036	control	3.42	7.6	60	89.3	101.4
2020	71-06-048-052	control	3.4	7.7	75	92.3	106.4
2020	71-06-063-067	control	3.51	7.2	56	100.5	115
2020	71-06-079-082	control	3.65	6.8	69	105.8	120.7
2020	71-06-084-086	control	3.65	6.4	98	109.5	124
2020	71-07-008-011	control	3.3	8.4	89	81.8	95.3
2020	71-07-017-021	control	3.22	8.8	55	79.7	92.5
2020	71-07-032-036	control	3.35	8.6	54	87.1	101.4
2020	71-07-048-052	control	3.14	10.8	62	79.6	95.4
2020	71-07-063-067	control	3.35	7.7	36	96.7	110.3
2020	71-07-078-081	control	3.41	7.5	60	91.6	104.3
2020	71-07-085-087	control	3.32	8.3	82	85.1	98.1
2020	71-08-009-011	biochar	3.6	6.4	121	94.6	109.3
2020	71-08-016-020	biochar	3.56	6.6	103	86.1	100.2
2020	71-08-032-036	biochar	3.43	7.5	88	87.1	104.3
2020	71-08-048-052	biochar	3.74	6	180	101	120.4
2020	71-08-063-067	biochar	3.59	6.5	68	105	121
2020	71-08-078-082	biochar	3.48	7.2	67	89.2	104.9
2020	71-08-084-086	biochar	3.55	7	86	92.3	107.4
2020	71-09-009-011	biochar	3.71	6.2	179	91.6	107.2
2020	71-09-016-020	biochar	3.54	6.7	92	90.5	104.7
2020	71-09-032-036	biochar	3.58	6.6	251	95.6	113.5
2020	71-09-048-052	biochar	3.48	7.4	181	85.5	100.6
2020	71-09-064-068	biochar	3.48	6.8	80	86	100.7
2020	71-09-078-082	biochar	3.66	6.3	136	103.6	119.4
2020	71-09-084-086	biochar	3.43	7.5	99	78.1	93
2020	71-10-009-011	compost	3.68	6	227	94.8	110.4
2020	71-10-016-020	compost	3.66	6.1	134	97.2	113.1
2020	71-10-032-036	compost	3.86	6.1	197	105	122.1
2020	71-10-049-052	compost	3.41	7.7	116	86.8	101.9
2020	71-10-063-067	compost	3.5	7	70	86.5	100.4
2020	71-10-078-082	compost	3.41	7.7	74	93.2	110.7
2020	71-10-084-086	compost	3.63	6.2	123	90.4	106.8
2020	71-11-009-011	compost	3.57	6.6	140	106.1	123.3
2020	71-11-016-020	compost	3.27	8.2	57	84.5	98.4
2020	71-11-032-036	compost	3.27	9.1	126	83.6	99.9
2020	71-11-049-052	compost	3.27	8.9	121	83	100.6
2020	71-11-064-068	compost	3.35	7.7	69	85.6	98.3
2020	71-11-078-082	compost	3.41	7.3	97	89.5	106.1
2020	71-11-084-086	compost	3.24	8.5	75	80.3	96.1
2020	71-12-009-011	control	3.59	6.3	115	87.9	102.2
2020	71-12-017-021	control	3.58	6.6	75	102.2	117.1
2020	71-12-033-036	control	3.39	7.3	112	93.7	109.7
2020	71-12-046-051	control	3.3	8.2	170	81.8	97.1
2020	71-12-065-069	control	3.34	7.5	71	88.3	101.8
2020	71-12-078-080	control	3.37	7.3	94	86.9	102
2020	71-12-084-087	control	3.35	7.9	64	87.3	102.8
2020	71-13-009-011	control	3.57	7	90	90.1	103.9
2020	71-13-016-020	control	3.38	7.7	52	88.6	103.6
2020	71-13-033-036	control	3.49	6.7	99	95.8	110
2020	71-13-048-052	control	3.3	8.9	73	85.1	104.6
2020	71-13-063-068	control	3.47	7.4	71	88.1	103.5
2020	71-13-075-080	control	3.31	8.4	59	80.7	96.6
2020	71-13-084-088	control	3.28	8.3	71	81.3	97.8
2021	71-02-008-011	compost	3.22	11.4	172	51.8	61.5
2021	71-02-016-020	compost	3.46	9.2	129	83	94.2
2021	71-02-032-036	compost	3.25	11.8	122	65	73.8
2021	71-02-049-053	compost	3.26	9.6	112	73.4	83.6
2021	71-02-062-066	compost	3.27	10.3	95	70.2	80.9
2021	71-02-077-080	compost	3.28	9.5	111	82.7	93.5
2021	71-02-084-086	compost	3.24	11	146	68.8	79.1
2021	71-03-009-011	compost	3.25	10.3	171	74.6	85.5
2021	71-03-016-020	compost	3.4	9.1	174	80.7	90.6
2021	71-03-031-035	compost	3.25	10.9	100	77	86.7
2021	71-03-047-050	compost	3.43	9	91	93	104.7
2021	71-03-062-065	compost	3.5	8	135	91.1	104.3
2021	71-03-078-081	compost	3.31	9.6	142	72.1	83.1
2021	71-03-085-087	compost	3.44	8.8	173	83.2	96.3
2021	71-04-010-012	biochar	3.34	9.9	193	81.9	92.4
2021	71-04-016-020	biochar	3.36	10	160	76.6	88.1
2021	71-04-032-036	biochar	3.34	8.9	99	89.8	103.1
2021	71-04-048-052	biochar	3.38	9.1	121	88.4	99.4
2021	71-04-063-067	biochar	3.28	9.3	91	74.6	85.9
2021	71-04-078-082	biochar	3.4	8.4	151	86.3	97.8
2021	71-04-085-087	biochar	3.29	10.3	131	74.9	85.1
2021	71-05-009-011	biochar	3.46	8.8	174	81.9	92.1
2021	71-05-016-020	biochar	3.42	9.1	222	81.3	93.1
2021	71-05-032-036	biochar	3.42	8.9	165	79.8	91.2
2021	71-05-048-052	biochar	3.43	8.6	125	101.2	113.4
2021	71-05-063-067	biochar	3.32	9	100	81.9	93.4
2021	71-05-078-082	biochar	3.28	10	123	77.7	90.7
2021	71-05-084-086	biochar	3.25	10.5	127	58.5	70.2
2021	71-06-009-012	control	3.26	9.8	181	78.1	88.7
2021	71-06-015-020	control	3.35	10.6	166	68.1	77.3
2021	71-06-032-036	control	3.32	10	126	66.4	75.1
2021	71-06-048-052	control	3.34	9.4	118	80.8	92
2021	71-06-063-067	control	3.37	9.1	131	82.6	93
2021	71-06-079-082	control	3.39	8.3	79	80.9	91.1
2021	71-06-084-086	control	3.35	9.3	151	84.4	97.6
2021	71-07-008-011	control	3.49	8.5	204	87.5	97.6
2021	71-07-017-021	control	3.53	9.1	152	95.3	109.7
2021	71-07-032-036	control	3.42	8.9	130	91	103.1
2021	71-07-048-052	control	3.38	9	124	97.1	109.9
2021	71-07-063-067	control	3.2	9.2	53	72.8	84.9
2021	71-07-078-081	control	3.24	9.3	81	82.4	93.1
2021	71-07-085-087	control	3.32	10.1	113	68.8	78.9
2021	71-08-009-011	biochar	3.34	9.1	174	68.7	79.3
2021	71-08-016-020	biochar	3.42	9.1	204	86.1	96.9
2021	71-08-032-036	biochar	3.53	8	123	100.3	114.1
2021	71-08-048-052	biochar	3.42	8.7	106	97.9	110
2021	71-08-063-067	biochar	3.32	8.7	98	83.8	93
2021	71-08-078-082	biochar	3.28	10.2	140	75.1	86.3
2021	71-08-084-086	biochar	3.37	8.8	114	91.2	101.6
2021	71-09-009-011	biochar	3.32	9.8	159	68.9	79.5
2021	71-09-016-020	biochar	3.37	9.6	254	69.3	78.1
2021	71-09-032-036	biochar	3.33	9.5	113	72.3	83.2
2021	71-09-048-052	biochar	3.34	9.5	104	80.7	91
2021	71-09-064-068	biochar	3.23	10.8	138	68.2	77.8
2021	71-09-078-082	biochar	3.23	10.9	120	76.3	87.7
2021	71-09-084-086	biochar	3.35	9.5	124	76.9	87.7
2021	71-10-009-011	compost	3.38	9	148	81.9	92.4
2021	71-10-016-020	compost	3.42	8.7	168	82.2	94.4
2021	71-10-032-036	compost	3.44	8.6	143	90	101
2021	71-10-049-052	compost	3.45	8.4	124	88.1	98.8
2021	71-10-063-067	compost	3.37	9.1	107	78.3	89.1
2021	71-10-078-082	compost	3.35	9.8	142	77.8	88.6
2021	71-10-084-086	compost	3.29	9.7	149	70.3	81.1
2021	71-11-009-011	compost	3.38	8.8	172	89.2	100.8
2021	71-11-016-020	compost	3.26	9.5	156	74.4	85.4
2021	71-11-032-036	compost	3.5	8.5	170	93.3	105.1
2021	71-11-049-052	compost	3.28	10	126	74.5	84.9
2021	71-11-064-068	compost	3.21	11.5	154	56.4	67.1
2021	71-11-078-082	compost	3.32	8.2	122	88.9	98.8
2021	71-11-084-086	compost	3.31	9.4	120	80.9	91.7
2021	71-12-009-011	control	3.25	9.9	149	66.7	77.1
2021	71-12-017-021	control	3.36	8.8	123	80	90.2
2021	71-12-033-036	control	3.28	9.9	95	66.6	77.4
2021	71-12-046-051	control	3.29	9.3	74	88.9	99.5
2021	71-12-065-069	control	3.45	7.2	180	93.9	105.8
2021	71-12-078-080	control	3.35	8.5	168	83.9	95.2
2021	71-12-084-087	control	3.25	10.4	101	74.1	84.5
2021	71-13-009-011	control	3.4	8.7	114	86.1	96.3
2021	71-13-016-020	control	3.39	8.4	169	82.9	93.4
2021	71-13-033-036	control	3.28	9.7	117	79.1	89.1
2021	71-13-048-052	control	3.49	8.7	139	100.2	112.8
2021	71-13-063-068	control	3.25	9.2	85	84.8	95.4
2021	71-13-075-080	control	3.34	9.2	102	85.3	95.1
2021	71-13-084-088	control	3.46	8.4	127	88.9	101.8
2022	71-02-008-011	compost	3.7	6.7	97	106.2	115.3
2022	71-02-016-020	compost	3.23	7.5	82	78	89.1
2022	71-02-032-036	compost	3.27	8.3	53	83.6	92
2022	71-02-049-053	compost	3.43	8.5	107	82	93.1
2022	71-02-062-066	compost	3.32	9.4	113	74.6	84.3
2022	71-02-077-080	compost	3.34	7.7	39	93.9	102.5
2022	71-02-084-086	compost	3.38	8.2	44	82.1	90.7
2022	71-03-009-011	compost	3.51	7.4	109	89.6	99.5
2022	71-03-016-020	compost	3.26	9.4	78	79.5	89.4
2022	71-03-031-035	compost	3.22	8.2	37	81.9	90.5
2022	71-03-047-050	compost	3.19	7.8	79	84.9	94.8
2022	71-03-062-065	compost	3.25	7.4	56	82.5	93.7
2022	71-03-078-081	compost	3.4	7.4	65	94.4	102.8
2022	71-03-085-087	compost	3.28	7.3	99	76.2	85.7
2022	71-04-010-012	biochar	3.23	10.7	70	68.7	80.5
2022	71-04-016-020	biochar	3.56	7.5	100	88.7	98.5
2022	71-04-032-036	biochar	3.3	9.6	67	79.7	90.8
2022	71-04-063-067	biochar	3.26	7	55	84.4	94.8
2022	71-04-078-082	biochar	3.26	8.3	46	79	86.7
2022	71-04-085-087	biochar	3.3	7.4	64	82.9	91.7
2022	71-05-009-011	biochar	3.27	9.2	69	74.8	86.2
2022	71-05-016-020	biochar	3.18	8.1	48	80.9	92.4
2022	71-05-032-036	biochar	3.34	9.1	84	79.2	90.1
2022	71-05-048-052	biochar	3.25	9.5	70	61.9	72.5
2022	71-05-063-067	biochar	3.39	6.5	99	93.2	104.6
2022	71-05-078-082	biochar	3.23	6.4	57	80.8	90.3
2022	71-05-084-086	biochar	3.23	7.1	35	81.3	93.3
2022	71-06-009-012	control	3.35	8.8	68	78.6	88.2
2022	71-06-015-020	control	3.35	8.7	50	81.7	92.8
2022	71-06-032-036	control	3.44	7.7	126	83.9	94.3
2022	71-06-048-052	control	3.6	5.9	225	101.9	113.9
2022	71-06-063-067	control	3.02	10.2	42	70.5	81.9
2022	71-06-079-082	control	3.26	7.5	38	79	90.8
2022	71-06-084-086	control	3.34	7.4	47	81	92.4
2022	71-07-008-011	control	3.35	8	102	79.9	90.8
2022	71-07-017-021	control	3.34	6.8	107	75.9	85.9
2022	71-07-032-036	control	3.19	8.3	56	82.7	94.6
2022	71-07-063-067	control	3.23	7.7	56	84.5	95.4
2022	71-07-078-081	control	3.27	6.5	47	83	93.4
2022	71-07-085-087	control	3.08	9.1	56	76.2	86.5
2022	71-08-009-011	biochar	3.43	8	79	83.8	93.2
2022	71-08-016-020	biochar	3.26	7.1	74	82.9	93.1
2022	71-08-032-036	biochar	3.53	5.5	141	89.2	99.7
2022	71-08-063-067	biochar	3.23	7.8	75	77.6	90.6
2022	71-08-078-082	biochar	3.3	7	63	79	91.4
2022	71-08-084-086	biochar	3.15	8.5	72	71.6	82.1
2022	71-09-009-011	biochar	3.36	8.4	81	79.8	89.9
2022	71-09-016-020	biochar	3.43	8.2	57	80.3	91.2
2022	71-09-064-068	biochar	3.14	8.4	78	74.1	86
2022	71-09-078-082	biochar	3.22	6.8	61	80.7	90.3
2022	71-09-084-086	biochar	3.14	7.9	64	79.8	91.3
2022	71-10-009-011	compost	3.34	8.9	61	75	86.6
2022	71-10-016-020	compost	3.4	8	38	83.5	94.1
2022	71-10-032-036	compost	3.25	7.8	90	78.4	90.7
2022	71-10-063-067	compost	3.23	7.2	96	73.1	88.6
2022	71-10-078-082	compost	3.13	8.1	105	73.1	85.4
2022	71-10-084-086	compost	3.22	7.6	96	77.2	88.8
2022	71-11-009-011	compost	3.34	8.4	102	76.8	87.2
2022	71-11-016-020	compost	3.24	9.6	80	74.6	83.9
2022	71-11-064-068	compost	3.19	7.6	47	81.3	90.9
2022	71-11-078-082	compost	3.14	7.9	46	81.7	92.8
2022	71-11-084-086	compost	3.11	8.2	52	77.6	88.8
2022	71-12-009-011	control	3.24	10	49	72.3	84.4
2022	71-12-017-021	control	3.18	8.2	32	83.9	92.9
2022	71-12-046-051	control	3.16	9.4	104	72.9	87.2
2022	71-12-065-069	control	3.14	7.3	53	78.5	90.3
2022	71-12-078-080	control	3.1	7.7	41	78	88.3
2022	71-12-084-087	control	3.09	9.1	41	75.9	87.4
2022	71-13-016-020	control	3.22	7	77	76.8	87.8
2022	71-13-075-080	control	3.23	8	74	79.2	92.4
2022	71-13-084-088	control	3.23	8.2	82	76.6	89.8

## Sheet: Tabelle2
Position
top
top
middle
middle
middle
bottom
bottom
top
top
middle
middle
middle
bottom
bottom
top
top
middle
middle
middle
bottom
bottom
top
top
middle
middle
middle
bottom
bottom
top
top
middle
middle
middle
bottom
bottom
top
top
middle
middle
middle
bottom
bottom
top
top
middle
middle
middle
bottom
bottom
top
top
middle
middle
middle
bottom
bottom
top
top
middle
middle
middle
bottom
bottom
top
top
middle
middle
middle
bottom
bottom
top
top
middle
middle
middle
bottom
bottom
top
top
middle
middle
middle
bottom
bottom
top
top
middle
middle
middle
bottom
bottom
top
top
middle
middle
middle
bottom
bottom
top
top
middle
middle
middle
bottom
bottom
top
top
middle
middle
middle
bottom
bottom
top
top
middle
middle
middle
bottom
bottom
top
top
middle
middle
middle
bottom
bottom
top
top
middle
middle
middle
bottom
bottom
top
top
middle
middle
middle
bottom
bottom
top
top
middle
middle
middle
bottom
bottom
top
top
middle
middle
middle
bottom
bottom
top
top
middle
middle
middle
bottom
bottom
top
top
middle
middle
middle
bottom
bottom
top
top
middle
middle
middle
bottom
bottom
top
top
middle
middle
middle
bottom
bottom
top
top
middle
middle
middle
bottom
bottom
top
top
middle
middle
middle
bottom
bottom
top
top
middle
middle
middle
bottom
bottom
top
top
middle
middle
middle
bottom
bottom
top
top
middle
middle
middle
bottom
bottom
top
top
middle
middle
middle
bottom
bottom
top
top
middle
middle
bottom
bottom
top
top
middle
middle
middle
bottom
bottom
top
top
middle
middle
middle
bottom
bottom
top
top
middle
middle
bottom
bottom
top
top
middle
middle
bottom
bottom
top
top
middle
bottom
bottom
top
top
middle
middle
bottom
bottom
top
top
middle
bottom
bottom
top
top
middle
middle
bottom
bottom
top
bottom
bottom
